# Supplementary material for: The Associations of Air Pollution Mixture Exposure with Plasma Proteins in an Elderly U.S. Panel
Source: Environ Sci Technol. 2025 Jul 24;59(30):15692–704. doi: 10.1021/acs.est.5c03052 (PMC12329713; doi:10.1021/acs.est.5c03052)
Supplement: Supplementary file 2 [file es5c03052_si_002.xlsx]

## Sheet: Excel Table S1
Excel Table S1. Associations between annual average fine particulate matter (PM2.5) exposure level and plasma levels of each protein. The standardized log2-transformed concentration of each protein was regressed on the annual average level of each air pollutant, controlling for age at blood draw, gender, BMI, education level, alcohol use, fruit and vegetable consumption, smoking status, and pack-…
Olink ID	Protein Name	UniProt ID	Effect estimate	Lower 95% CI	Upper 95% CI	P	FDR
OID00563	TNFRSF14	Q92956	0.001	-0.077	0.080	0.971	0.997
OID00564	LDL receptor	P01130	0.031	-0.047	0.108	0.433	0.986
OID00565	ITGB2	P05107	0.023	-0.057	0.103	0.567	0.986
OID00566	IL-17RA	Q96F46	0.050	-0.033	0.132	0.234	0.956
OID00567	TNF-R2	P20333	0.032	-0.044	0.108	0.405	0.986
OID00568	MMP-9	P14780	0.007	-0.067	0.082	0.848	0.986
OID00569	EPHB4	P54760	-0.008	-0.086	0.070	0.845	0.986
OID00570	IL2-RA	P01589	0.004	-0.073	0.080	0.928	0.997
OID00571	OPG	O00300	0.018	-0.059	0.094	0.646	0.986
OID00572	ALCAM	Q13740	-0.043	-0.118	0.033	0.266	0.967
OID00573	TFF3	Q07654	-0.014	-0.086	0.058	0.702	0.986
OID00574	SELP	P16109	-0.032	-0.116	0.051	0.448	0.986
OID00575	CSTB	P04080	0.018	-0.053	0.090	0.612	0.986
OID00576	MCP-1	P13500	-0.025	-0.102	0.052	0.524	0.986
OID00577	CD163	Q86VB7	0.060	-0.017	0.137	0.128	0.862
OID00578	Gal-3	P17931	-0.008	-0.076	0.060	0.824	0.986
OID00579	GRN	P28799	-0.042	-0.121	0.037	0.300	0.986
OID00131	NT-proBNP		0.020	-0.055	0.095	0.594	0.986
OID00581	BLM hydrolase	Q13867	-0.055	-0.132	0.023	0.168	0.940
OID00582	PLC	P98160	0.037	-0.041	0.115	0.351	0.986
OID00583	LTBR	P36941	0.015	-0.061	0.090	0.703	0.986
OID00584	Notch 3	Q9UM47	-0.013	-0.091	0.065	0.751	0.986
OID00585	TIMP4	Q99727	0.007	-0.070	0.084	0.855	0.986
OID00586	CNTN1	Q12860	-0.042	-0.124	0.040	0.311	0.986
OID00587	CDH5	P33151	-0.070	-0.150	0.011	0.089	0.829
OID00588	TLT-2	Q5T2D2	0.002	-0.079	0.082	0.971	0.997
OID00589	FABP4	P15090	-0.017	-0.085	0.051	0.628	0.986
OID00590	TFPI	P10646	-0.019	-0.099	0.060	0.630	0.986
OID00591	PAI	P05121	-0.069	-0.151	0.012	0.096	0.839
OID00592	CCL24	O00175	-0.008	-0.089	0.074	0.856	0.986
OID00593	TR	P02786	0.014	-0.064	0.092	0.719	0.986
OID00594	TNFRSF10C	O14798	0.071	-0.003	0.146	0.061	0.829
OID00595	GDF-15	Q99988	0.029	-0.041	0.100	0.410	0.986
OID00596	SELE	P16581	0.009	-0.070	0.087	0.829	0.986
OID00597	AZU1	P20160	0.024	-0.037	0.085	0.436	0.986
OID00598	DLK-1	P80370	-0.028	-0.107	0.050	0.478	0.986
OID00599	SPON1	Q9HCB6	0.042	-0.035	0.118	0.282	0.986
OID00600	MPO	P05164	0.075	0.006	0.145	0.034	0.829
OID00601	CXCL16	Q9H2A7	0.060	-0.018	0.139	0.130	0.862
OID00602	IL-6RA	P08887	-0.013	-0.091	0.064	0.733	0.986
OID00603	RETN	Q9HD89	0.063	-0.007	0.132	0.077	0.829
OID00604	IGFBP-1	P08833	0.019	-0.054	0.092	0.601	0.986
OID00605	CHIT1	Q13231	0.010	-0.073	0.093	0.810	0.986
OID00606	TR-AP	P13686	0.048	-0.029	0.126	0.223	0.956
OID05026	GP6	Q9HCN6	-0.023	-0.106	0.060	0.590	0.986
OID00608	PSP-D	P35247	0.009	-0.069	0.087	0.824	0.986
OID00609	PI3	P19957	-0.002	-0.073	0.068	0.953	0.997
OID00610	Ep-CAM	P16422	0.038	-0.040	0.115	0.337	0.986
OID00611	AP-N	P15144	-0.041	-0.123	0.041	0.325	0.986
OID00612	AXL	P30530	0.047	-0.031	0.126	0.236	0.956
OID00613	IL-1RT1	P14778	-0.014	-0.090	0.063	0.721	0.986
OID00614	MMP-2	P08253	-0.019	-0.095	0.056	0.612	0.986
OID00615	FAS	P25445	-0.011	-0.089	0.067	0.781	0.986
OID00616	MB	P02144	0.031	-0.042	0.105	0.402	0.986
OID00617	TNFSF13B	Q9Y275	0.040	-0.038	0.119	0.311	0.986
OID00618	PRTN3	P24158	0.083	0.026	0.141	0.005	0.580
OID00619	PCSK9	Q8NBP7	0.029	-0.046	0.105	0.448	0.986
OID00620	U-PAR	Q03405	0.007	-0.067	0.080	0.861	0.986
OID00621	OPN	P10451	0.060	-0.017	0.137	0.128	0.862
OID00622	CTSD	P07339	0.000	-0.081	0.081	0.998	0.999
OID00623	PGLYRP1	O75594	0.065	-0.007	0.137	0.076	0.829
OID00624	CPA1	P15085	0.015	-0.066	0.096	0.722	0.986
OID00625	JAM-A	Q9Y624	0.008	-0.075	0.091	0.850	0.986
OID00626	Gal-4	P56470	-0.035	-0.109	0.038	0.345	0.986
OID00627	IL-1RT2	P27930	-0.024	-0.107	0.059	0.574	0.986
OID00628	SHPS-1	P78324	-0.001	-0.080	0.078	0.975	0.997
OID00629	CCL15	Q16663	0.009	-0.070	0.088	0.830	0.986
OID00630	CASP-3	P42574	0.009	-0.074	0.092	0.833	0.986
OID00631	uPA	P00749	0.039	-0.042	0.119	0.346	0.986
OID00632	CPB1	P15086	0.027	-0.055	0.108	0.520	0.986
OID00633	CHI3L1	P36222	0.032	-0.045	0.108	0.419	0.986
OID00634	ST2	Q01638	0.054	-0.017	0.124	0.134	0.868
OID00635	t-PA	P00750	-0.008	-0.088	0.071	0.835	0.986
OID00636	SCGB3A2	Q96PL1	0.021	-0.052	0.093	0.576	0.986
OID00637	EGFR	P00533	-0.007	-0.083	0.068	0.850	0.986
OID00638	IGFBP-7	Q16270	0.039	-0.036	0.114	0.304	0.986
OID00639	CD93	Q9NPY3	-0.007	-0.085	0.071	0.855	0.986
OID00640	IL-18BP	O95998	0.053	-0.022	0.128	0.164	0.940
OID00641	COL1A1	P02452	0.075	-0.006	0.156	0.068	0.829
OID00642	PON3	Q15166	0.031	-0.046	0.107	0.431	0.986
OID00643	CTSZ	Q9UBR2	0.007	-0.071	0.086	0.852	0.986
OID00644	MMP-3	P08254	-0.011	-0.081	0.058	0.751	0.986
OID00645	RARRES2	Q99969	0.061	-0.017	0.139	0.126	0.862
OID00646	ICAM-2	P13598	-0.040	-0.122	0.041	0.329	0.986
OID00647	KLK6	Q92876	-0.019	-0.098	0.060	0.630	0.986
OID00648	PDGF subunit A	P04085	-0.054	-0.134	0.026	0.187	0.943
OID00649	TNF-R1	P19438	0.029	-0.047	0.105	0.448	0.986
OID00650	IGFBP-2	P18065	0.064	-0.007	0.134	0.077	0.829
OID00651	vWF	P04275	-0.002	-0.083	0.078	0.957	0.997
OID00652	PECAM-1	P16284	-0.002	-0.084	0.081	0.969	0.997
OID00132	MEPE	Q9NQ76	0.050	-0.026	0.125	0.194	0.943
OID00654	CCL16	O15467	-0.008	-0.087	0.072	0.845	0.986
OID00752	IL8	P10145	-0.097	-0.176	-0.018	0.016	0.674
OID00753	TNFRSF9	Q07011	-0.031	-0.107	0.045	0.420	0.986
OID00754	TIE2	Q02763	-0.068	-0.146	0.011	0.091	0.829
OID00755	MCP-3	P80098	-0.027	-0.104	0.050	0.489	0.986
OID00756	CD40-L	P29965	-0.068	-0.150	0.015	0.107	0.839
OID00757	IL-1 alpha	P01583	0.031	-0.053	0.115	0.471	0.986
OID00758	CD244	Q9BZW8	-0.025	-0.105	0.056	0.547	0.986
OID00760	ANGPT1	Q15389	-0.106	-0.187	-0.024	0.011	0.615
OID00762	PGF	P49763	-0.007	-0.079	0.065	0.843	0.986
OID00764	ADGRG1	Q9Y653	-0.018	-0.092	0.056	0.633	0.986
OID00766	CRTAM	O95727	-0.040	-0.114	0.034	0.292	0.986
OID00767	CXCL11	O14625	-0.043	-0.124	0.038	0.294	0.986
OID00768	MCP-4	Q99616	-0.096	-0.172	-0.020	0.014	0.668
OID00770	FGF2	P09038	-0.021	-0.105	0.062	0.613	0.986
OID00771	CXCL9	Q07325	0.020	-0.051	0.091	0.578	0.986
OID00772	CD8A	P01732	0.045	-0.031	0.122	0.241	0.956
OID00773	CAIX	Q16790	0.031	-0.050	0.113	0.453	0.986
OID00776	CD4	P01730	0.001	-0.073	0.074	0.989	0.997
OID00777	NOS3	P29474	0.025	-0.046	0.096	0.492	0.986
OID00779	Gal-9	O00182	-0.004	-0.076	0.067	0.903	0.997
OID00781	CD40	P25942	0.016	-0.065	0.098	0.692	0.986
OID00782	IL18	Q14116	-0.077	-0.158	0.004	0.063	0.829
OID00783	GZMH	P20718	0.021	-0.045	0.087	0.528	0.986
OID05550	KIR3DL1	P43629	0.034	-0.046	0.114	0.407	0.986
OID00786	CXCL1	P09341	0.039	-0.041	0.120	0.337	0.986
OID00787	TNFSF14	O43557	-0.085	-0.161	-0.008	0.031	0.829
OID00788	IL33	O95760	-0.049	-0.131	0.033	0.241	0.956
OID00789	TWEAK	O43508	-0.047	-0.127	0.033	0.250	0.961
OID00790	PDGF subunit B	P01127	-0.026	-0.104	0.053	0.520	0.986
OID00791	PDCD1	Q15116	-0.074	-0.151	0.003	0.061	0.829
OID00792	FASLG	P48023	0.005	-0.075	0.086	0.898	0.997
OID00793	CD28	P10747	0.006	-0.080	0.092	0.887	0.997
OID00794	CCL19	Q99731	-0.052	-0.128	0.025	0.184	0.940
OID00795	MCP-2	P80075	0.007	-0.073	0.087	0.857	0.986
OID00796	CCL4	P13236	0.003	-0.075	0.080	0.946	0.997
OID00798	Gal-1	P09382	-0.030	-0.106	0.045	0.430	0.986
OID00799	PD-L1	Q9NZQ7	0.030	-0.041	0.101	0.409	0.986
OID00800	CD27	P26842	-0.014	-0.084	0.055	0.685	0.986
OID00801	CXCL5	P42830	-0.079	-0.157	0.000	0.050	0.829
OID00802	IL5	P05113	0.028	-0.053	0.108	0.501	0.986
OID00803	HGF	P14210	0.003	-0.068	0.074	0.936	0.997
OID00804	GZMA	P12544	0.007	-0.065	0.079	0.844	0.986
OID00805	HO-1	P09601	0.024	-0.055	0.103	0.548	0.986
OID00806	CX3CL1	P78423	-0.095	-0.167	-0.023	0.010	0.615
OID00807	CXCL10	P02778	0.031	-0.046	0.108	0.426	0.986
OID00808	CD70	P32970	-0.040	-0.115	0.035	0.296	0.986
OID00809	IL10	P22301	-0.001	-0.084	0.082	0.985	0.997
OID00810	TNFRSF12A	Q9NP84	-0.013	-0.088	0.062	0.735	0.986
OID00811	CCL23	P55773	-0.022	-0.100	0.057	0.588	0.986
OID00813	CCL3	P10147	-0.013	-0.094	0.069	0.761	0.986
OID00814	MMP7	P09237	-0.027	-0.104	0.050	0.492	0.986
OID00815	ARG1	P05089	-0.049	-0.124	0.025	0.193	0.943
OID00816	NCR1	O76036	-0.015	-0.085	0.056	0.684	0.986
OID00817	DCN	P07585	-0.017	-0.091	0.057	0.647	0.986
OID00818	TNFRSF21	O75509	-0.082	-0.160	-0.004	0.039	0.829
OID00820	MIC-A/B	Q29983/Q29980	-0.018	-0.099	0.063	0.659	0.986
OID00821	CCL17	Q92583	-0.064	-0.141	0.013	0.103	0.839
OID00822	ANGPT2	O15123	0.001	-0.074	0.076	0.979	0.997
OID00823	PTN	P21246	0.006	-0.057	0.069	0.848	0.986
OID00824	CXCL12	P48061	-0.057	-0.138	0.023	0.160	0.940
OID00826	LAMP3	Q9UQV4	0.014	-0.055	0.083	0.690	0.986
OID00828	ICOSLG	O75144	-0.045	-0.125	0.036	0.279	0.986
OID00829	MMP12	P39900	0.027	-0.041	0.096	0.432	0.986
OID00830	CXCL13	O43927	-0.010	-0.089	0.069	0.802	0.986
OID00831	PD-L2	Q9BQ51	-0.017	-0.095	0.060	0.658	0.986
OID00832	VEGFA	P15692	0.001	-0.080	0.082	0.980	0.997
OID00833	IL4	P05112	0.018	-0.065	0.101	0.668	0.986
OID05553	LAG3	P18627	-0.009	-0.088	0.069	0.813	0.986
OID00835	IL12RB1	P42701	-0.045	-0.117	0.027	0.219	0.956
OID00836	IL13	P35225	-0.023	-0.101	0.054	0.553	0.986
OID00837	CCL20	P78556	0.012	-0.065	0.089	0.767	0.986
OID00839	KLRD1	Q13241	0.023	-0.054	0.100	0.556	0.986
OID00840	GZMB	P10144	-0.043	-0.115	0.028	0.231	0.956
OID00841	CD83	Q01151	-0.045	-0.121	0.031	0.244	0.956
OID00842	IL12	P29459/P29460	-0.004	-0.076	0.069	0.919	0.997
OID00843	CSF-1	P09603	-0.012	-0.086	0.063	0.757	0.986
OID00475	GDNF	P39905	-0.050	-0.123	0.022	0.171	0.940
OID00476	CDCP1	Q9H5V8	0.045	-0.029	0.119	0.236	0.956
OID00478	IL7	P13232	-0.022	-0.101	0.057	0.579	0.986
OID00480	LAP TGF-beta-1	P01137	-0.077	-0.159	0.004	0.063	0.829
OID00483	IL-17C	Q9P0M4	-0.031	-0.107	0.045	0.420	0.986
OID00485	IL-17A	Q16552	-0.031	-0.111	0.049	0.448	0.986
OID00487	AXIN1	O15169	-0.007	-0.090	0.077	0.876	0.993
OID00489	IL-20RA	Q9UHF4	0.026	-0.052	0.105	0.506	0.986
OID00491	CST5	P28325	-0.051	-0.128	0.026	0.194	0.943
OID00492	IL-2RB	P14784	-0.074	-0.160	0.011	0.086	0.829
OID00494	OSM	P13725	0.042	-0.031	0.116	0.259	0.967
OID00495	IL2	P60568	-0.061	-0.138	0.016	0.121	0.862
OID00497	TSLP	Q969D9	-0.023	-0.098	0.053	0.555	0.986
OID00499	CD6	P30203	-0.039	-0.111	0.033	0.292	0.986
OID00502	SLAMF1	Q13291	0.024	-0.052	0.101	0.532	0.986
OID00505	CCL11	P51671	-0.047	-0.120	0.025	0.200	0.948
OID00507	FGF-23	Q9GZV9	-0.062	-0.138	0.013	0.104	0.839
OID00508	IL-10RA	Q13651	-0.054	-0.131	0.023	0.170	0.940
OID00509	FGF-5	P12034	-0.054	-0.137	0.029	0.203	0.954
OID00510	MMP-1	P03956	-0.015	-0.095	0.065	0.717	0.986
OID00511	LIF-R	P42702	-0.072	-0.149	0.004	0.065	0.829
OID00512	FGF-21	Q9NSA1	0.050	-0.029	0.129	0.215	0.956
OID00514	IL-15RA	Q13261	-0.070	-0.143	0.003	0.061	0.829
OID00515	IL-10RB	Q08334	-0.055	-0.135	0.024	0.172	0.940
OID00516	IL-22 RA1	Q8N6P7	0.017	-0.056	0.089	0.651	0.986
OID00517	IL-18R1	Q13478	0.014	-0.061	0.089	0.713	0.986
OID00519	Beta-NGF	P01138	0.020	-0.047	0.086	0.561	0.986
OID00521	TRANCE	O14788	0.011	-0.069	0.091	0.788	0.986
OID00523	IL-12B	P29460	-0.002	-0.076	0.073	0.966	0.997
OID00524	IL-24	Q13007	-0.032	-0.110	0.047	0.426	0.986
OID00526	ARTN	Q5T4W7	-0.032	-0.114	0.050	0.443	0.986
OID00527	MMP-10	P09238	0.014	-0.062	0.091	0.708	0.986
OID00529	TNF	P01375	0.045	-0.039	0.129	0.288	0.986
OID00531	CD5	P06127	-0.055	-0.126	0.016	0.125	0.862
OID00533	Flt3L	P49771	-0.058	-0.136	0.020	0.142	0.884
OID00534	CXCL6	P80162	-0.009	-0.088	0.069	0.813	0.986
OID00536	4E-BP1	Q13541	-0.067	-0.150	0.015	0.109	0.839
OID00537	IL-20	Q9NYY1	-0.008	-0.089	0.072	0.841	0.986
OID00538	SIRT2	Q8IXJ6	-0.035	-0.117	0.047	0.401	0.986
OID00539	CCL28	Q9NRJ3	-0.037	-0.115	0.041	0.348	0.986
OID01213	DNER	Q8NFT8	-0.026	-0.107	0.054	0.516	0.986
OID00541	EN-RAGE	P80511	0.071	0.000	0.141	0.049	0.829
OID00544	IFN-gamma	P01579	-0.050	-0.128	0.029	0.212	0.956
OID00545	FGF-19	O95750	0.026	-0.050	0.102	0.499	0.986
OID00547	LIF	P15018	-0.017	-0.098	0.064	0.682	0.986
OID00548	NRTN	Q99748	-0.044	-0.117	0.030	0.245	0.956
OID00550	CASP-8	Q14790	-0.010	-0.081	0.062	0.793	0.986
OID00551	CCL25	O15444	0.023	-0.054	0.100	0.560	0.986
OID00554	NT-3	P20783	-0.059	-0.141	0.024	0.161	0.940
OID00557	ST1A1	P50225	0.013	-0.065	0.091	0.736	0.986
OID00558	STAMBP	O95630	-0.013	-0.094	0.068	0.752	0.986
OID00560	ADA	P00813	-0.024	-0.094	0.045	0.490	0.986
OID00561	TNFB	P01374	0.031	-0.049	0.112	0.439	0.986
OID05127	IFNL1	Q8IU54	0.038	-0.042	0.118	0.346	0.986
OID05128	EIF4B	P23588	-0.029	-0.113	0.055	0.496	0.986
OID05129	CRADD	P78560	-0.009	-0.089	0.071	0.819	0.986
OID05131	TDGF1	P13385	0.036	-0.041	0.113	0.357	0.986
OID05132	ECE1	P42892	0.008	-0.072	0.087	0.846	0.986
OID05133	CETN2	P41208	0.029	-0.050	0.108	0.470	0.986
OID05134	CDH15	P55291	0.016	-0.052	0.083	0.646	0.986
OID05135	SMOC1	Q9H4F8	-0.007	-0.078	0.064	0.852	0.986
OID05521	ADGRB3	O60242	-0.022	-0.098	0.055	0.578	0.986
OID05137	KLB	Q86Z14	-0.039	-0.116	0.038	0.315	0.986
OID05138	CDH17	Q12864	-0.105	-0.183	-0.026	0.009	0.615
OID05140	BST2	Q10589	-0.039	-0.116	0.038	0.315	0.986
OID05141	PTPN1	P18031	0.008	-0.072	0.088	0.850	0.986
OID05142	SRP14	P37108	-0.031	-0.102	0.040	0.392	0.986
OID05143	ATP6V1F	Q16864	-0.016	-0.080	0.048	0.621	0.986
OID05144	RBKS	Q9H477	-0.038	-0.111	0.034	0.298	0.986
OID05146	FKBP7	Q9Y680	0.000	-0.079	0.079	0.999	0.999
OID05147	ANXA10	Q9UJ72	0.020	-0.059	0.100	0.616	0.986
OID05148	GSTP1	P09211	0.000	-0.082	0.083	0.992	0.998
OID05149	KIR2DL3	P43628	0.012	-0.069	0.093	0.767	0.986
OID05150	RPS6KB1	P23443	-0.029	-0.111	0.052	0.474	0.986
OID05151	EREG	O14944	-0.055	-0.134	0.024	0.173	0.940
OID05152	CD302	Q8IX05	0.036	-0.044	0.115	0.376	0.986
OID05153	IMPA1	P29218	-0.013	-0.092	0.065	0.737	0.986
OID05154	CRIP2	P52943	-0.008	-0.078	0.062	0.816	0.986
OID05522	LTBP3	Q9NS15	0.035	-0.041	0.112	0.364	0.986
OID05156	CTF1	Q16619	-0.001	-0.077	0.075	0.980	0.997
OID05157	FHIT	P49789	-0.016	-0.097	0.065	0.698	0.986
OID05158	CLSTN1	O94985	-0.027	-0.099	0.046	0.473	0.986
OID05159	HSP90B1	P14625	0.044	-0.040	0.128	0.302	0.986
OID05160	LEPR	P48357	-0.117	-0.189	-0.044	0.002	0.455
OID05161	CD33	P20138	-0.072	-0.150	0.007	0.073	0.829
OID05162	ADAM15	Q13444	-0.122	-0.200	-0.044	0.002	0.455
OID05163	NDRG1	Q92597	0.008	-0.065	0.082	0.823	0.986
OID05164	CEACAM3	P40198	-0.015	-0.074	0.045	0.627	0.986
OID05165	GBP2	P32456	0.008	-0.069	0.086	0.834	0.986
OID05166	FGFR2	P21802	-0.047	-0.124	0.031	0.234	0.956
OID05167	NXPH1	P58417	0.003	-0.055	0.061	0.924	0.997
OID05168	NAA10	P41227	0.009	-0.073	0.091	0.834	0.986
OID05169	IL15	P40933	0.017	-0.064	0.098	0.678	0.986
OID05170	DSG3	P32926	-0.058	-0.133	0.017	0.129	0.862
OID05171	SFRP1	Q8N474	-0.051	-0.128	0.027	0.199	0.948
OID05174	IFI30	P13284	0.055	-0.012	0.123	0.105	0.839
OID05175	FCAR	P24071	-0.003	-0.079	0.073	0.945	0.997
OID05176	PRTFDC1	Q9NRG1	-0.025	-0.107	0.058	0.559	0.986
OID05177	PLA2G10	O15496	0.012	-0.067	0.091	0.767	0.986
OID05178	IKZF2	Q9UKS7	-0.017	-0.095	0.061	0.674	0.986
OID05179	UBE2F	Q969M7	-0.014	-0.095	0.067	0.736	0.986
OID05180	DPEP2	Q9H4A9	-0.070	-0.152	0.013	0.099	0.839
OID05181	TBCB	Q99426	-0.001	-0.085	0.082	0.977	0.997
OID05182	NPM1	P06748	-0.010	-0.080	0.059	0.772	0.986
OID05183	ASGR1	P07306	-0.010	-0.087	0.067	0.793	0.986
OID05184	EPHA10	Q5JZY3	0.004	-0.081	0.089	0.930	0.997
OID05185	COL4A3BP	Q9Y5P4	0.022	-0.057	0.101	0.587	0.986
OID05186	PSG1	P11464	-0.011	-0.089	0.066	0.773	0.986
OID05187	PSME1	Q06323	-0.002	-0.081	0.077	0.964	0.997
OID05188	KIRREL2	Q6UWL6	-0.056	-0.137	0.025	0.177	0.940
OID05189	PAEP	P09466	0.061	-0.018	0.139	0.129	0.862
OID05190	CCL27	Q9Y4X3	-0.020	-0.100	0.060	0.617	0.986
OID05191	MAD1L1	Q9Y6D9	0.014	-0.045	0.072	0.645	0.986
OID05192	AKT1S1	Q96B36	-0.005	-0.087	0.076	0.894	0.997
OID05193	PTS	Q03393	-0.038	-0.111	0.035	0.304	0.986
OID05194	IL32	P24001	-0.088	-0.161	-0.016	0.017	0.674
OID05195	FUT8	Q9BYC5	-0.071	-0.150	0.009	0.082	0.829
OID05196	TPPP3	Q9BW30	-0.045	-0.125	0.035	0.266	0.967
OID05197	PFDN2	Q9UHV9	0.021	-0.058	0.101	0.597	0.986
OID05198	CARHSP1	Q9Y2V2	-0.063	-0.134	0.009	0.085	0.829
OID05199	VSTM1	Q6UX27	0.028	-0.052	0.108	0.486	0.986
OID05200	DEFB4A	O15263	0.076	0.002	0.150	0.044	0.829
OID05201	ABHD14B	Q96IU4	0.017	-0.061	0.095	0.676	0.986
OID05202	AARSD1	Q9BTE6	-0.045	-0.119	0.028	0.228	0.956
OID05203	PHOSPHO1	Q8TCT1	-0.039	-0.117	0.039	0.326	0.986
OID05204	DUSP3	P51452	-0.018	-0.100	0.064	0.665	0.986
OID05205	TNFRSF13C	Q96RJ3	-0.018	-0.098	0.062	0.663	0.986
OID05206	NEFL	P07196	-0.022	-0.098	0.053	0.559	0.986
OID05207	HMOX2	P30519	0.035	-0.040	0.110	0.359	0.986
OID05208	RNF31	Q96EP0	-0.003	-0.086	0.081	0.948	0.997
OID05209	DPEP1	P16444	-0.041	-0.120	0.038	0.307	0.986
OID05210	SNCG	O76070	-0.013	-0.091	0.064	0.736	0.986
OID05211	IL3RA	P26951	-0.057	-0.130	0.017	0.128	0.862
OID05212	AOC1	P19801	0.006	-0.070	0.082	0.875	0.993
OID05213	KIF1BP	Q96EK5	-0.006	-0.088	0.077	0.890	0.997
OID05214	PPP3R1	P63098	0.058	-0.020	0.136	0.142	0.884
OID05215	ILKAP	Q9H0C8	-0.007	-0.078	0.065	0.857	0.986
OID05216	ISLR2	Q6UXK2	-0.067	-0.148	0.014	0.105	0.839
OID05217	ING1	Q9UK53	-0.013	-0.066	0.039	0.623	0.986
OID05218	PMVK	Q15126	-0.022	-0.105	0.061	0.605	0.986
OID05219	WWP2	O00308	0.007	-0.071	0.085	0.853	0.986
OID05220	FKBP5	Q13451	0.007	-0.076	0.091	0.863	0.986
OID05221	GGT5	P36269	-0.055	-0.134	0.023	0.166	0.940
OID05222	CD63	P08962	0.047	-0.034	0.127	0.254	0.961
OID00655	TXLNA	P40222	0.016	-0.066	0.098	0.699	0.986
OID00657	CPE	P16870	-0.005	-0.082	0.072	0.904	0.997
OID00658	KLK13	Q9UKR3	0.039	-0.039	0.117	0.323	0.986
OID00659	CEACAM1	P13688	-0.030	-0.110	0.051	0.467	0.986
OID00660	MSLN	Q13421	-0.008	-0.083	0.068	0.844	0.986
OID00661	TNFSF13	O75888	-0.017	-0.097	0.062	0.666	0.986
OID00662	EGF	P01133	-0.072	-0.153	0.009	0.080	0.829
OID00663	TNFRSF6B	O95407	0.029	-0.052	0.109	0.484	0.986
OID00664	SYND1	P18827	-0.046	-0.122	0.030	0.233	0.956
OID00665	TGFR-2	P37173	0.009	-0.069	0.086	0.820	0.986
OID00666	IL6	P05231	0.052	-0.025	0.129	0.184	0.940
OID00667	CD48	P09326	0.014	-0.065	0.092	0.732	0.986
OID00668	SCAMP3	O14828	0.032	-0.049	0.114	0.435	0.986
OID00669	LY9	Q9HBG7	-0.029	-0.107	0.048	0.457	0.986
OID00670	IFN-gamma-R1	P15260	-0.022	-0.101	0.057	0.578	0.986
OID00671	ITGAV	P06756	-0.079	-0.153	-0.005	0.037	0.829
OID00672	TRAIL	P50591	0.043	-0.033	0.119	0.268	0.967
OID00673	hK11	Q9UBX7	-0.031	-0.110	0.048	0.440	0.986
OID00674	GPC1	P35052	-0.055	-0.135	0.025	0.177	0.940
OID00675	TFPI-2	P48307	-0.035	-0.114	0.043	0.377	0.986
OID00676	hK8	O60259	-0.054	-0.131	0.022	0.164	0.940
OID00677	VEGFR-2	P35968	-0.061	-0.141	0.019	0.134	0.868
OID00678	LYPD3	O95274	-0.031	-0.111	0.049	0.445	0.986
OID00679	PODXL	O00592	-0.094	-0.174	-0.014	0.021	0.757
OID00680	S100A4	P26447	-0.074	-0.153	0.004	0.062	0.829
OID00681	IGF1R	P08069	-0.042	-0.114	0.030	0.254	0.961
OID00682	ERBB2	P04626	-0.056	-0.132	0.020	0.146	0.894
OID00683	ERBB3	P21860	-0.032	-0.106	0.042	0.391	0.986
OID00684	SCF	P21583	-0.014	-0.090	0.062	0.717	0.986
OID00685	SPARC	P09486	-0.081	-0.162	0.000	0.050	0.829
OID00687	TGF-alpha	P01135	0.015	-0.066	0.097	0.709	0.986
OID00688	FURIN	P09958	-0.013	-0.090	0.065	0.747	0.986
OID00689	CYR61	O00622	-0.066	-0.141	0.010	0.088	0.829
OID00690	hK14	Q9P0G3	0.075	-0.001	0.151	0.052	0.829
OID00691	FADD	Q13158	0.003	-0.077	0.082	0.945	0.997
OID00692	MetAP 2	P50579	-0.028	-0.112	0.056	0.510	0.986
OID00693	PVRL4	Q96NY8	-0.017	-0.092	0.058	0.657	0.986
OID00695	EPHA2	P29317	-0.002	-0.078	0.074	0.964	0.997
OID00696	ITGB5	P18084	-0.009	-0.090	0.072	0.831	0.986
OID00698	SEZ6L	Q9BYH1	-0.059	-0.137	0.019	0.137	0.875
OID00749	GPNMB	Q14956	-0.027	-0.110	0.056	0.520	0.986
OID00701	MIA	Q16674	-0.026	-0.105	0.054	0.526	0.986
OID00702	CTSV	O60911	-0.017	-0.091	0.056	0.643	0.986
OID00704	XPNPEP2	O43895	0.039	-0.040	0.118	0.327	0.986
OID00705	ERBB4	Q15303	-0.074	-0.154	0.006	0.071	0.829
OID00707	ADAM 8	P78325	0.031	-0.038	0.100	0.382	0.986
OID00708	5'-NT	P21589	-0.048	-0.128	0.031	0.233	0.956
OID00709	CDKN1A	P38936	0.012	-0.071	0.096	0.773	0.986
OID00710	DLL1	O00548	0.025	-0.052	0.103	0.524	0.986
OID00711	MK	P21741	-0.027	-0.104	0.051	0.499	0.986
OID00712	ABL1	P00519	0.013	-0.066	0.092	0.751	0.986
OID00713	FGF-BP1	Q14512	-0.049	-0.126	0.029	0.216	0.956
OID00714	TLR3	O15455	-0.050	-0.128	0.029	0.213	0.956
OID00715	LYN	P07948	-0.005	-0.089	0.079	0.905	0.997
OID00716	RET	P07949	-0.067	-0.143	0.009	0.084	0.829
OID00717	VIM	P08670	0.032	-0.043	0.107	0.403	0.986
OID00718	TNFRSF19	Q9NS68	0.007	-0.071	0.085	0.855	0.986
OID00719	CRNN	Q9UBG3	-0.105	-0.186	-0.025	0.011	0.615
OID00720	TCL1A	P56279	-0.065	-0.139	0.009	0.086	0.829
OID00721	CD160	O95971	0.012	-0.066	0.089	0.769	0.986
OID00722	TNFRSF4	P43489	-0.003	-0.075	0.069	0.931	0.997
OID00724	WISP-1	O95388	-0.068	-0.147	0.010	0.089	0.829
OID00725	CXL17	Q6UXB2	0.061	-0.004	0.126	0.065	0.829
OID00726	PPY	P01298	0.027	-0.055	0.108	0.521	0.986
OID00727	S100A11	P31949	0.017	-0.050	0.084	0.619	0.986
OID00728	AREG	P15514	0.016	-0.062	0.093	0.693	0.986
OID00729	ESM-1	Q9NQ30	0.049	-0.027	0.125	0.207	0.955
OID00730	CD207	Q9UJ71	-0.034	-0.114	0.047	0.411	0.986
OID00732	WFDC2	Q14508	0.035	-0.034	0.104	0.318	0.986
OID00734	MAD homolog 5	Q99717	0.006	-0.076	0.088	0.879	0.994
OID00735	ADAM-TS 15	Q8TE58	0.005	-0.065	0.075	0.889	0.997
OID00737	RSPO3	Q9BXY4	0.003	-0.075	0.081	0.943	0.997
OID00738	FR-gamma	P41439	-0.047	-0.130	0.036	0.263	0.967
OID00739	CEACAM5	P06731	0.001	-0.078	0.081	0.976	0.997
OID00740	VEGFR-3	P35916	-0.063	-0.143	0.018	0.126	0.862
OID00741	MUC-16	Q8WXI7	-0.041	-0.121	0.038	0.306	0.986
OID00742	WIF-1	Q9Y5W5	-0.021	-0.100	0.059	0.610	0.986
OID00744	FCRLB	Q6BAA4	-0.027	-0.105	0.052	0.506	0.986
OID00745	ANXA1	P04083	-0.004	-0.076	0.067	0.906	0.997
OID00746	FR-alpha	P15328	-0.020	-0.099	0.059	0.618	0.986
OID05400	CD22	P20273	-0.031	-0.109	0.047	0.433	0.986
OID05401	INPP1	P49441	-0.010	-0.088	0.069	0.812	0.986
OID05402	ALPP	P05187	0.024	-0.036	0.084	0.428	0.986
OID05404	CGB3	P0DN86	0.013	-0.052	0.077	0.695	0.986
OID05405	TBL1X	O60907	-0.016	-0.097	0.065	0.701	0.986
OID05406	NAMPT	P43490	0.044	-0.024	0.112	0.206	0.955
OID05407	IL17F	Q96PD4	0.087	0.006	0.169	0.036	0.829
OID05408	VMO1	Q7Z5L0	0.008	-0.074	0.089	0.851	0.986
OID05409	TPMT	P51580	-0.086	-0.163	-0.008	0.030	0.829
OID05410	IFNGR2	P38484	-0.003	-0.081	0.075	0.936	0.997
OID05411	KLK4	Q9Y5K2	0.001	-0.067	0.069	0.972	0.997
OID05412	ERP44	Q9BS26	0.025	-0.057	0.107	0.549	0.986
OID05413	CBLN4	Q9NTU7	-0.005	-0.083	0.072	0.897	0.997
OID05414	ACAA1	P09110	0.007	-0.075	0.089	0.864	0.986
OID05415	NT5C3A	Q9H0P0	0.001	-0.083	0.085	0.979	0.997
OID05416	GAMT	Q14353	-0.027	-0.107	0.053	0.503	0.986
OID05417	HEXA	P06865	-0.071	-0.151	0.008	0.079	0.829
OID05419	S100A16	Q96FQ6	0.046	-0.032	0.124	0.245	0.956
OID05420	PSPN	O60542	-0.018	-0.073	0.037	0.521	0.986
OID05421	DCTPP1	Q9H773	-0.111	-0.190	-0.032	0.006	0.593
OID05422	MANSC1	Q9H8J5	-0.012	-0.091	0.066	0.756	0.986
OID05423	GFER	P55789	0.023	-0.061	0.106	0.594	0.986
OID05424	RP2	O75695	-0.013	-0.097	0.071	0.764	0.986
OID05425	JCHAIN	P01591	0.064	-0.014	0.141	0.108	0.839
OID05426	RAB6A	P20340	-0.014	-0.086	0.058	0.706	0.986
OID05427	C1QA	P02745	0.002	-0.075	0.080	0.951	0.997
OID05428	AKR1B1	P15121	-0.029	-0.110	0.052	0.485	0.986
OID05429	SCG2	P13521	0.007	-0.075	0.088	0.871	0.991
OID05430	RFNG	Q9Y644	-0.027	-0.102	0.048	0.480	0.986
OID05431	MLN	P12872	0.013	-0.066	0.092	0.742	0.986
OID05432	TNFAIP8	O95379	-0.004	-0.081	0.072	0.911	0.997
OID05433	AIF1	P55008	0.011	-0.064	0.085	0.780	0.986
OID05434	ARHGAP25	P42331	0.016	-0.064	0.096	0.692	0.986
OID05435	IL1B	P01584	0.002	-0.073	0.076	0.967	0.997
OID05436	CCT5	P48643	-0.031	-0.111	0.049	0.449	0.986
OID05437	CASP2	P42575	0.033	-0.048	0.115	0.422	0.986
OID05438	ELOA	Q14241	-0.014	-0.075	0.046	0.637	0.986
OID05439	NCS1	P62166	-0.018	-0.094	0.057	0.632	0.986
OID05440	LSP1	P33241	-0.012	-0.081	0.056	0.724	0.986
OID05441	AFP	P02771	-0.034	-0.112	0.044	0.386	0.986
OID05442	GOPC	Q9HD26	0.001	-0.082	0.084	0.985	0.997
OID05443	USO1	O60763	0.039	-0.045	0.123	0.362	0.986
OID05444	CNPY2	Q9Y2B0	0.025	-0.056	0.105	0.545	0.986
OID05447	9-Sep	Q9UHD8	-0.006	-0.079	0.068	0.881	0.994
OID05448	AIMP1	Q12904	0.005	-0.079	0.090	0.901	0.997
OID05449	SCGN	O76038	0.017	-0.062	0.096	0.666	0.986
OID05450	CDC27	P30260	0.042	-0.039	0.124	0.306	0.986
OID05451	TXNDC15	Q96J42	0.008	-0.070	0.086	0.848	0.986
OID05452	ICAM 5	Q9UMF0	-0.083	-0.159	-0.007	0.032	0.829
OID05453	FUS	P35637	-0.007	-0.077	0.063	0.845	0.986
OID05454	PTP4A1	Q93096	0.011	-0.071	0.093	0.788	0.986
OID05455	FOXO3	O43524	-0.035	-0.118	0.048	0.407	0.986
OID05456	VWA1	Q6PCB0	-0.025	-0.103	0.053	0.526	0.986
OID05457	FLT3	P36888	-0.004	-0.086	0.078	0.930	0.997
OID05458	COL9A1	P20849	0.076	-0.004	0.155	0.061	0.829
OID05459	BRK1	Q8WUW1	0.000	-0.082	0.081	0.995	0.999
OID05460	NELL1	Q92832	-0.015	-0.095	0.066	0.715	0.986
OID05461	SFTPA1	Q8IWL2	-0.003	-0.074	0.069	0.940	0.997
OID05462	VPS37A	Q8NEZ2	-0.004	-0.085	0.077	0.921	0.997
OID05463	DRG2	P55039	-0.005	-0.086	0.077	0.913	0.997
OID05464	HMBS	P08397	-0.090	-0.168	-0.013	0.022	0.757
OID05465	CLIP2	Q9UDT6	0.013	-0.072	0.098	0.764	0.986
OID05466	CXCL14	O95715	-0.028	-0.098	0.042	0.427	0.986
OID05467	HSPB6	O14558	-0.018	-0.090	0.054	0.619	0.986
OID05468	ATP6V1D	Q9Y5K8	-0.014	-0.095	0.067	0.739	0.986
OID05469	LAP3	P28838	-0.024	-0.108	0.060	0.574	0.986
OID05470	LACTB2	Q53H82	0.010	-0.074	0.093	0.821	0.986
OID05471	HBQ1	P09105	-0.112	-0.185	-0.039	0.003	0.455
OID05472	SCLY	Q96I15	-0.011	-0.087	0.065	0.779	0.986
OID05473	MYO9B	Q13459	0.037	-0.041	0.114	0.350	0.986
OID05474	CD300E	Q496F6	0.061	-0.012	0.134	0.101	0.839
OID05475	SPINK4	O60575	-0.051	-0.129	0.026	0.195	0.943
OID05476	YTHDF3	Q7Z739	0.018	-0.065	0.102	0.663	0.986
OID05477	CDHR2	Q9BYE9	0.003	-0.068	0.074	0.925	0.997
OID05478	CPVL	Q9H3G5	-0.055	-0.135	0.025	0.179	0.940
OID05479	ICAM4	Q14773	0.008	-0.072	0.088	0.844	0.986
OID05480	PSMD9	O00233	-0.030	-0.095	0.035	0.360	0.986
OID05481	ACTN4	O43707	-0.041	-0.120	0.039	0.312	0.986
OID05482	VPS53	Q5VIR6	0.019	-0.064	0.102	0.645	0.986
OID05483	CALCOCO1	Q9P1Z2	0.048	-0.034	0.129	0.251	0.961
OID05484	UBAC1	Q9BSL1	-0.046	-0.127	0.035	0.264	0.967
OID05485	GGA1	Q9UJY5	-0.011	-0.089	0.068	0.790	0.986
OID05486	PTPRM	P28827	-0.054	-0.134	0.026	0.185	0.940
OID05487	GALNT7	Q86SF2	-0.037	-0.118	0.044	0.367	0.986
OID05488	FLT1	P17948	-0.024	-0.106	0.057	0.558	0.986
OID05489	VAT1	Q99536	0.014	-0.066	0.094	0.726	0.986
OID05490	TPT1	P13693	-0.007	-0.084	0.070	0.859	0.986
OID05491	L1CAM	P32004	-0.073	-0.150	0.003	0.060	0.829
OID05492	GPA33	Q99795	0.031	-0.048	0.110	0.438	0.986
OID05493	HLA-E	P13747	0.025	-0.051	0.101	0.518	0.986
OID05494	PCDH1	Q08174	-0.023	-0.101	0.055	0.565	0.986
OID05495	NPY	P01303	0.001	-0.075	0.076	0.987	0.997

## Sheet: Excel Table S2
Excel Table S2. Associations between annual average coarse particulate matter (PM10) exposure level and plasma levels of each protein. The standardized log2-transformed concentration of each protein was regressed on the annual average level of each air pollutant, controlling for age at blood draw, gender, BMI, education level, alcohol use, fruit and vegetable consumption, smoking status, and pack…
Olink ID	Protein Name	UniProt ID	Effect estimate	Lower 95% CI	Upper 95% CI	P	FDR
OID00563	TNFRSF14	Q92956	-0.026	-0.092	0.040	0.439	0.889
OID00564	LDL receptor	P01130	0.018	-0.047	0.083	0.586	0.917
OID00565	ITGB2	P05107	-0.020	-0.087	0.047	0.553	0.907
OID00566	IL-17RA	Q96F46	0.008	-0.061	0.077	0.818	0.951
OID00567	TNF-R2	P20333	0.009	-0.055	0.073	0.786	0.943
OID00568	MMP-9	P14780	0.011	-0.052	0.073	0.730	0.940
OID00569	EPHB4	P54760	-0.011	-0.076	0.055	0.747	0.940
OID00570	IL2-RA	P01589	-0.016	-0.080	0.048	0.630	0.917
OID00571	OPG	O00300	0.008	-0.057	0.072	0.818	0.951
OID00572	ALCAM	Q13740	-0.056	-0.118	0.007	0.082	0.580
OID00573	TFF3	Q07654	-0.008	-0.069	0.052	0.783	0.943
OID00574	SELP	P16109	-0.027	-0.097	0.043	0.452	0.895
OID00575	CSTB	P04080	0.005	-0.055	0.065	0.862	0.963
OID00576	MCP-1	P13500	-0.059	-0.123	0.004	0.068	0.539
OID00577	CD163	Q86VB7	0.018	-0.048	0.083	0.597	0.917
OID00578	Gal-3	P17931	-0.012	-0.069	0.045	0.689	0.937
OID00579	GRN	P28799	-0.046	-0.112	0.020	0.172	0.691
OID00131	NT-proBNP		0.002	-0.060	0.065	0.941	0.980
OID00581	BLM hydrolase	Q13867	-0.065	-0.129	0.000	0.051	0.504
OID00582	PLC	P98160	0.016	-0.050	0.082	0.634	0.917
OID00583	LTBR	P36941	-0.006	-0.069	0.057	0.849	0.962
OID00584	Notch 3	Q9UM47	-0.053	-0.118	0.012	0.109	0.632
OID00585	TIMP4	Q99727	-0.032	-0.097	0.032	0.326	0.819
OID00586	CNTN1	Q12860	-0.042	-0.111	0.027	0.230	0.756
OID00587	CDH5	P33151	-0.057	-0.124	0.011	0.099	0.609
OID00588	TLT-2	Q5T2D2	-0.037	-0.105	0.030	0.275	0.781
OID00589	FABP4	P15090	0.018	-0.039	0.076	0.529	0.907
OID00590	TFPI	P10646	-0.017	-0.083	0.050	0.619	0.917
OID00591	PAI	P05121	-0.045	-0.113	0.024	0.200	0.740
OID00592	CCL24	O00175	-0.045	-0.113	0.023	0.193	0.728
OID00593	TR	P02786	-0.039	-0.104	0.026	0.241	0.769
OID00594	TNFRSF10C	O14798	0.035	-0.028	0.098	0.278	0.781
OID00595	GDF-15	Q99988	-0.010	-0.069	0.049	0.747	0.940
OID00596	SELE	P16581	0.034	-0.031	0.099	0.303	0.791
OID00597	AZU1	P20160	-0.008	-0.059	0.043	0.760	0.941
OID00598	DLK-1	P80370	-0.008	-0.073	0.058	0.818	0.951
OID00599	SPON1	Q9HCB6	-0.019	-0.084	0.045	0.553	0.907
OID00600	MPO	P05164	0.021	-0.038	0.079	0.491	0.907
OID00601	CXCL16	Q9H2A7	0.024	-0.042	0.090	0.468	0.896
OID00602	IL-6RA	P08887	-0.030	-0.095	0.035	0.358	0.832
OID00603	RETN	Q9HD89	0.039	-0.020	0.097	0.194	0.728
OID00604	IGFBP-1	P08833	0.017	-0.044	0.078	0.591	0.917
OID00605	CHIT1	Q13231	-0.058	-0.127	0.010	0.096	0.597
OID00606	TR-AP	P13686	0.013	-0.052	0.078	0.694	0.940
OID05026	GP6	Q9HCN6	-0.018	-0.087	0.052	0.620	0.917
OID00608	PSP-D	P35247	-0.030	-0.095	0.036	0.370	0.847
OID00609	PI3	P19957	-0.004	-0.063	0.055	0.894	0.967
OID00610	Ep-CAM	P16422	0.045	-0.020	0.110	0.173	0.691
OID00611	AP-N	P15144	-0.043	-0.111	0.026	0.222	0.756
OID00612	AXL	P30530	0.012	-0.054	0.078	0.714	0.940
OID00613	IL-1RT1	P14778	-0.038	-0.102	0.026	0.242	0.769
OID00614	MMP-2	P08253	-0.031	-0.094	0.032	0.332	0.824
OID00615	FAS	P25445	-0.028	-0.093	0.037	0.400	0.875
OID00616	MB	P02144	0.020	-0.042	0.082	0.525	0.907
OID00617	TNFSF13B	Q9Y275	-0.031	-0.097	0.034	0.347	0.832
OID00618	PRTN3	P24158	0.030	-0.019	0.079	0.230	0.756
OID00619	PCSK9	Q8NBP7	-0.005	-0.068	0.058	0.878	0.963
OID00620	U-PAR	Q03405	-0.019	-0.080	0.043	0.553	0.907
OID00621	OPN	P10451	0.019	-0.046	0.084	0.563	0.908
OID00622	CTSD	P07339	-0.004	-0.072	0.063	0.898	0.967
OID00623	PGLYRP1	O75594	0.010	-0.051	0.070	0.752	0.940
OID00624	CPA1	P15085	0.023	-0.044	0.091	0.498	0.907
OID00625	JAM-A	Q9Y624	-0.006	-0.076	0.064	0.875	0.963
OID00626	Gal-4	P56470	-0.015	-0.077	0.047	0.625	0.917
OID00627	IL-1RT2	P27930	-0.061	-0.130	0.008	0.082	0.580
OID00628	SHPS-1	P78324	-0.048	-0.114	0.018	0.154	0.680
OID00629	CCL15	Q16663	0.003	-0.063	0.069	0.936	0.980
OID00630	CASP-3	P42574	-0.013	-0.082	0.057	0.716	0.940
OID00631	uPA	P00749	-0.003	-0.070	0.065	0.941	0.980
OID00632	CPB1	P15086	0.036	-0.032	0.104	0.297	0.786
OID00633	CHI3L1	P36222	0.020	-0.045	0.084	0.545	0.907
OID00634	ST2	Q01638	0.018	-0.041	0.077	0.554	0.907
OID00635	t-PA	P00750	-0.046	-0.113	0.020	0.171	0.691
OID00636	SCGB3A2	Q96PL1	-0.011	-0.072	0.050	0.724	0.940
OID00637	EGFR	P00533	-0.035	-0.098	0.028	0.279	0.781
OID00638	IGFBP-7	Q16270	-0.008	-0.072	0.055	0.793	0.943
OID00639	CD93	Q9NPY3	-0.035	-0.100	0.030	0.294	0.786
OID00640	IL-18BP	O95998	-0.001	-0.064	0.063	0.981	0.996
OID00641	COL1A1	P02452	0.025	-0.043	0.093	0.475	0.897
OID00642	PON3	Q15166	0.004	-0.060	0.068	0.913	0.973
OID00643	CTSZ	Q9UBR2	-0.011	-0.077	0.055	0.743	0.940
OID00644	MMP-3	P08254	0.021	-0.037	0.079	0.479	0.897
OID00645	RARRES2	Q99969	0.020	-0.046	0.086	0.544	0.907
OID00646	ICAM-2	P13598	-0.019	-0.088	0.049	0.577	0.917
OID00647	KLK6	Q92876	-0.023	-0.089	0.043	0.500	0.907
OID00648	PDGF subunit A	P04085	-0.053	-0.120	0.014	0.119	0.632
OID00649	TNF-R1	P19438	0.000	-0.064	0.064	0.997	0.997
OID00650	IGFBP-2	P18065	-0.014	-0.074	0.046	0.641	0.917
OID00651	vWF	P04275	-0.005	-0.073	0.063	0.883	0.963
OID00652	PECAM-1	P16284	-0.018	-0.087	0.051	0.613	0.917
OID00132	MEPE	Q9NQ76	0.022	-0.042	0.085	0.500	0.907
OID00654	CCL16	O15467	-0.016	-0.082	0.051	0.644	0.917
OID00752	IL8	P10145	-0.090	-0.156	-0.024	0.008	0.284
OID00753	TNFRSF9	Q07011	-0.039	-0.103	0.025	0.231	0.756
OID00754	TIE2	Q02763	-0.024	-0.090	0.042	0.480	0.897
OID00755	MCP-3	P80098	-0.012	-0.077	0.052	0.705	0.940
OID00756	CD40-L	P29965	-0.050	-0.119	0.019	0.156	0.680
OID00757	IL-1 alpha	P01583	0.061	-0.009	0.132	0.085	0.581
OID00758	CD244	Q9BZW8	-0.058	-0.125	0.009	0.088	0.581
OID00760	ANGPT1	Q15389	-0.071	-0.140	-0.002	0.042	0.469
OID00762	PGF	P49763	0.006	-0.054	0.066	0.839	0.956
OID00764	ADGRG1	Q9Y653	0.011	-0.052	0.073	0.739	0.940
OID00766	CRTAM	O95727	-0.035	-0.098	0.027	0.263	0.771
OID00767	CXCL11	O14625	-0.063	-0.131	0.004	0.066	0.534
OID00768	MCP-4	Q99616	-0.121	-0.184	-0.059	0.000	0.088
OID00770	FGF2	P09038	-0.013	-0.082	0.057	0.723	0.940
OID00771	CXCL9	Q07325	-0.019	-0.078	0.040	0.526	0.907
OID00772	CD8A	P01732	0.037	-0.027	0.101	0.259	0.771
OID00773	CAIX	Q16790	0.015	-0.053	0.084	0.655	0.920
OID00776	CD4	P01730	-0.032	-0.093	0.030	0.311	0.805
OID00777	NOS3	P29474	0.003	-0.057	0.062	0.924	0.979
OID00779	Gal-9	O00182	-0.001	-0.061	0.060	0.986	0.996
OID00781	CD40	P25942	-0.015	-0.083	0.053	0.662	0.920
OID00782	IL18	Q14116	-0.065	-0.133	0.003	0.061	0.512
OID00783	GZMH	P20718	-0.014	-0.069	0.041	0.627	0.917
OID05550	KIR3DL1	P43629	-0.013	-0.080	0.055	0.709	0.940
OID00786	CXCL1	P09341	0.029	-0.039	0.096	0.406	0.882
OID00787	TNFSF14	O43557	-0.045	-0.110	0.020	0.172	0.691
OID00788	IL33	O95760	-0.071	-0.139	-0.003	0.040	0.467
OID00789	TWEAK	O43508	-0.003	-0.071	0.064	0.921	0.979
OID00790	PDGF subunit B	P01127	-0.004	-0.070	0.061	0.899	0.967
OID00791	PDCD1	Q15116	-0.076	-0.141	-0.012	0.020	0.393
OID00792	FASLG	P48023	-0.010	-0.078	0.058	0.771	0.943
OID00793	CD28	P10747	-0.028	-0.099	0.044	0.450	0.895
OID00794	CCL19	Q99731	-0.005	-0.069	0.059	0.879	0.963
OID00795	MCP-2	P80075	-0.044	-0.111	0.022	0.191	0.728
OID00796	CCL4	P13236	-0.016	-0.081	0.049	0.632	0.917
OID00798	Gal-1	P09382	-0.006	-0.069	0.058	0.864	0.963
OID00799	PD-L1	Q9NZQ7	0.012	-0.048	0.071	0.697	0.940
OID00800	CD27	P26842	-0.038	-0.096	0.021	0.204	0.740
OID00801	CXCL5	P42830	-0.077	-0.143	-0.012	0.021	0.393
OID00802	IL5	P05113	0.032	-0.036	0.099	0.357	0.832
OID00803	HGF	P14210	-0.002	-0.062	0.058	0.944	0.980
OID00804	GZMA	P12544	-0.014	-0.074	0.046	0.650	0.917
OID00805	HO-1	P09601	0.006	-0.060	0.073	0.851	0.962
OID00806	CX3CL1	P78423	-0.060	-0.121	0.001	0.055	0.511
OID00807	CXCL10	P02778	-0.010	-0.075	0.054	0.758	0.941
OID00808	CD70	P32970	-0.012	-0.075	0.051	0.713	0.940
OID00809	IL10	P22301	0.013	-0.056	0.083	0.708	0.940
OID00810	TNFRSF12A	Q9NP84	-0.025	-0.088	0.038	0.430	0.886
OID00811	CCL23	P55773	-0.021	-0.087	0.045	0.535	0.907
OID00813	CCL3	P10147	-0.011	-0.080	0.057	0.741	0.940
OID00814	MMP7	P09237	-0.015	-0.080	0.050	0.649	0.917
OID00815	ARG1	P05089	-0.086	-0.147	-0.024	0.007	0.284
OID00816	NCR1	O76036	-0.016	-0.075	0.043	0.595	0.917
OID00817	DCN	P07585	-0.003	-0.065	0.059	0.925	0.979
OID00818	TNFRSF21	O75509	-0.035	-0.101	0.031	0.297	0.786
OID00820	MIC-A/B	Q29983/Q29980	-0.008	-0.076	0.059	0.811	0.951
OID00821	CCL17	Q92583	-0.070	-0.134	-0.005	0.033	0.416
OID00822	ANGPT2	O15123	-0.002	-0.065	0.061	0.946	0.980
OID00823	PTN	P21246	0.002	-0.051	0.055	0.928	0.979
OID00824	CXCL12	P48061	-0.068	-0.135	-0.001	0.046	0.486
OID00826	LAMP3	Q9UQV4	-0.064	-0.121	-0.007	0.029	0.413
OID00828	ICOSLG	O75144	-0.052	-0.120	0.016	0.131	0.655
OID00829	MMP12	P39900	-0.006	-0.063	0.051	0.837	0.956
OID00830	CXCL13	O43927	-0.039	-0.105	0.028	0.251	0.769
OID00831	PD-L2	Q9BQ51	-0.043	-0.108	0.021	0.186	0.727
OID00832	VEGFA	P15692	-0.028	-0.096	0.040	0.418	0.884
OID00833	IL4	P05112	-0.030	-0.099	0.040	0.398	0.875
OID05553	LAG3	P18627	-0.011	-0.077	0.056	0.752	0.940
OID00835	IL12RB1	P42701	-0.068	-0.128	-0.009	0.025	0.396
OID00836	IL13	P35225	-0.017	-0.082	0.049	0.615	0.917
OID00837	CCL20	P78556	-0.019	-0.084	0.045	0.558	0.907
OID00839	KLRD1	Q13241	0.036	-0.028	0.100	0.269	0.781
OID00840	GZMB	P10144	-0.047	-0.107	0.012	0.120	0.632
OID00841	CD83	Q01151	-0.039	-0.102	0.025	0.235	0.762
OID00842	IL12	P29459/P29460	-0.009	-0.070	0.052	0.761	0.941
OID00843	CSF-1	P09603	-0.024	-0.087	0.039	0.452	0.895
OID00475	GDNF	P39905	-0.070	-0.130	-0.010	0.022	0.393
OID00476	CDCP1	Q9H5V8	-0.011	-0.073	0.051	0.727	0.940
OID00478	IL7	P13232	-0.031	-0.098	0.035	0.351	0.832
OID00480	LAP TGF-beta-1	P01137	-0.049	-0.117	0.020	0.163	0.691
OID00483	IL-17C	Q9P0M4	-0.070	-0.133	-0.007	0.030	0.413
OID00485	IL-17A	Q16552	-0.025	-0.093	0.042	0.459	0.895
OID00487	AXIN1	O15169	-0.004	-0.074	0.065	0.901	0.967
OID00489	IL-20RA	Q9UHF4	-0.015	-0.080	0.051	0.660	0.920
OID00491	CST5	P28325	-0.070	-0.134	-0.006	0.032	0.416
OID00492	IL-2RB	P14784	-0.089	-0.159	-0.018	0.014	0.369
OID00494	OSM	P13725	0.018	-0.044	0.080	0.573	0.917
OID00495	IL2	P60568	-0.096	-0.160	-0.033	0.003	0.195
OID00497	TSLP	Q969D9	-0.061	-0.124	0.001	0.054	0.511
OID00499	CD6	P30203	-0.064	-0.124	-0.004	0.036	0.430
OID00502	SLAMF1	Q13291	0.004	-0.060	0.068	0.900	0.967
OID00505	CCL11	P51671	-0.068	-0.129	-0.008	0.026	0.396
OID00507	FGF-23	Q9GZV9	-0.045	-0.109	0.018	0.159	0.680
OID00508	IL-10RA	Q13651	-0.062	-0.127	0.002	0.059	0.511
OID00509	FGF-5	P12034	-0.108	-0.176	-0.040	0.002	0.139
OID00510	MMP-1	P03956	-0.061	-0.127	0.006	0.073	0.561
OID00511	LIF-R	P42702	-0.033	-0.097	0.032	0.321	0.816
OID00512	FGF-21	Q9NSA1	0.035	-0.031	0.101	0.295	0.786
OID00514	IL-15RA	Q13261	-0.045	-0.107	0.016	0.147	0.680
OID00515	IL-10RB	Q08334	-0.041	-0.108	0.026	0.227	0.756
OID00516	IL-22 RA1	Q8N6P7	0.036	-0.025	0.097	0.242	0.769
OID00517	IL-18R1	Q13478	-0.006	-0.069	0.056	0.839	0.956
OID00519	Beta-NGF	P01138	-0.005	-0.061	0.051	0.862	0.963
OID00521	TRANCE	O14788	0.011	-0.056	0.078	0.753	0.940
OID00523	IL-12B	P29460	-0.015	-0.078	0.047	0.631	0.917
OID00524	IL-24	Q13007	-0.014	-0.080	0.052	0.673	0.929
OID00526	ARTN	Q5T4W7	-0.052	-0.120	0.017	0.138	0.665
OID00527	MMP-10	P09238	-0.014	-0.078	0.049	0.656	0.920
OID00529	TNF	P01375	-0.009	-0.079	0.062	0.804	0.951
OID00531	CD5	P06127	-0.096	-0.154	-0.038	0.001	0.139
OID00533	Flt3L	P49771	-0.067	-0.132	-0.002	0.043	0.469
OID00534	CXCL6	P80162	-0.044	-0.109	0.022	0.194	0.728
OID00536	4E-BP1	Q13541	-0.058	-0.127	0.011	0.101	0.611
OID00537	IL-20	Q9NYY1	0.006	-0.062	0.073	0.867	0.963
OID00538	SIRT2	Q8IXJ6	-0.037	-0.105	0.032	0.290	0.786
OID00539	CCL28	Q9NRJ3	-0.077	-0.141	-0.012	0.020	0.393
OID01213	DNER	Q8NFT8	-0.049	-0.116	0.018	0.155	0.680
OID00541	EN-RAGE	P80511	-0.007	-0.067	0.052	0.808	0.951
OID00544	IFN-gamma	P01579	-0.103	-0.168	-0.039	0.002	0.139
OID00545	FGF-19	O95750	0.016	-0.047	0.080	0.613	0.917
OID00547	LIF	P15018	-0.049	-0.116	0.019	0.158	0.680
OID00548	NRTN	Q99748	-0.060	-0.121	0.001	0.055	0.511
OID00550	CASP-8	Q14790	-0.034	-0.094	0.026	0.262	0.771
OID00551	CCL25	O15444	0.027	-0.038	0.092	0.410	0.882
OID00554	NT-3	P20783	-0.055	-0.124	0.014	0.115	0.632
OID00557	ST1A1	P50225	-0.009	-0.074	0.056	0.785	0.943
OID00558	STAMBP	O95630	-0.020	-0.088	0.048	0.560	0.907
OID00560	ADA	P00813	-0.044	-0.101	0.014	0.139	0.665
OID00561	TNFB	P01374	-0.032	-0.099	0.035	0.350	0.832
OID05127	IFNL1	Q8IU54	0.009	-0.058	0.077	0.782	0.943
OID05128	EIF4B	P23588	-0.045	-0.116	0.025	0.203	0.740
OID05129	CRADD	P78560	-0.020	-0.088	0.047	0.550	0.907
OID05131	TDGF1	P13385	0.029	-0.035	0.094	0.371	0.847
OID05132	ECE1	P42892	0.026	-0.041	0.092	0.444	0.895
OID05133	CETN2	P41208	0.002	-0.064	0.069	0.945	0.980
OID05134	CDH15	P55291	0.013	-0.043	0.070	0.644	0.917
OID05135	SMOC1	Q9H4F8	-0.018	-0.078	0.041	0.545	0.907
OID05521	ADGRB3	O60242	-0.030	-0.094	0.034	0.357	0.832
OID05137	KLB	Q86Z14	-0.051	-0.116	0.013	0.116	0.632
OID05138	CDH17	Q12864	-0.039	-0.106	0.028	0.251	0.769
OID05140	BST2	Q10589	-0.047	-0.111	0.018	0.153	0.680
OID05141	PTPN1	P18031	-0.008	-0.075	0.059	0.818	0.951
OID05142	SRP14	P37108	-0.068	-0.127	-0.009	0.023	0.393
OID05143	ATP6V1F	Q16864	-0.018	-0.072	0.036	0.506	0.907
OID05144	RBKS	Q9H477	-0.036	-0.096	0.025	0.250	0.769
OID05146	FKBP7	Q9Y680	0.003	-0.064	0.069	0.934	0.980
OID05147	ANXA10	Q9UJ72	0.007	-0.059	0.074	0.829	0.955
OID05148	GSTP1	P09211	0.019	-0.050	0.088	0.587	0.917
OID05149	KIR2DL3	P43628	0.000	-0.068	0.068	0.997	0.997
OID05150	RPS6KB1	P23443	-0.041	-0.109	0.026	0.230	0.756
OID05151	EREG	O14944	-0.074	-0.140	-0.008	0.028	0.409
OID05152	CD302	Q8IX05	0.067	0.001	0.133	0.048	0.489
OID05153	IMPA1	P29218	-0.028	-0.094	0.038	0.407	0.882
OID05154	CRIP2	P52943	0.024	-0.035	0.082	0.425	0.886
OID05522	LTBP3	Q9NS15	0.004	-0.060	0.069	0.895	0.967
OID05156	CTF1	Q16619	0.001	-0.062	0.064	0.972	0.996
OID05157	FHIT	P49789	-0.020	-0.088	0.048	0.560	0.907
OID05158	CLSTN1	O94985	-0.008	-0.069	0.053	0.787	0.943
OID05159	HSP90B1	P14625	0.013	-0.058	0.083	0.727	0.940
OID05160	LEPR	P48357	-0.049	-0.111	0.013	0.118	0.632
OID05161	CD33	P20138	-0.039	-0.105	0.027	0.245	0.769
OID05162	ADAM15	Q13444	-0.067	-0.133	0.000	0.048	0.489
OID05163	NDRG1	Q92597	-0.031	-0.092	0.030	0.319	0.816
OID05164	CEACAM3	P40198	-0.041	-0.091	0.008	0.103	0.613
OID05165	GBP2	P32456	-0.025	-0.090	0.040	0.455	0.895
OID05166	FGFR2	P21802	-0.020	-0.085	0.045	0.548	0.907
OID05167	NXPH1	P58417	-0.011	-0.060	0.037	0.646	0.917
OID05168	NAA10	P41227	-0.019	-0.088	0.049	0.581	0.917
OID05169	IL15	P40933	0.004	-0.064	0.072	0.910	0.973
OID05170	DSG3	P32926	-0.029	-0.093	0.034	0.361	0.836
OID05171	SFRP1	Q8N474	-0.002	-0.067	0.064	0.963	0.991
OID05174	IFI30	P13284	0.018	-0.038	0.075	0.526	0.907
OID05175	FCAR	P24071	-0.034	-0.098	0.029	0.288	0.786
OID05176	PRTFDC1	Q9NRG1	-0.013	-0.082	0.057	0.720	0.940
OID05177	PLA2G10	O15496	-0.053	-0.119	0.013	0.113	0.632
OID05178	IKZF2	Q9UKS7	-0.003	-0.068	0.063	0.938	0.980
OID05179	UBE2F	Q969M7	-0.028	-0.096	0.040	0.422	0.885
OID05180	DPEP2	Q9H4A9	-0.065	-0.134	0.004	0.065	0.534
OID05181	TBCB	Q99426	-0.008	-0.078	0.062	0.822	0.951
OID05182	NPM1	P06748	-0.067	-0.124	-0.009	0.024	0.393
OID05183	ASGR1	P07306	0.001	-0.064	0.065	0.985	0.996
OID05184	EPHA10	Q5JZY3	-0.050	-0.120	0.021	0.169	0.691
OID05185	COL4A3BP	Q9Y5P4	-0.016	-0.082	0.050	0.637	0.917
OID05186	PSG1	P11464	-0.013	-0.078	0.052	0.702	0.940
OID05187	PSME1	Q06323	-0.031	-0.097	0.035	0.357	0.832
OID05188	KIRREL2	Q6UWL6	-0.034	-0.102	0.034	0.322	0.816
OID05189	PAEP	P09466	0.020	-0.046	0.086	0.547	0.907
OID05190	CCL27	Q9Y4X3	-0.020	-0.087	0.047	0.548	0.907
OID05191	MAD1L1	Q9Y6D9	-0.018	-0.067	0.031	0.471	0.897
OID05192	AKT1S1	Q96B36	-0.030	-0.098	0.038	0.386	0.860
OID05193	PTS	Q03393	-0.039	-0.100	0.023	0.214	0.756
OID05194	IL32	P24001	-0.097	-0.157	-0.037	0.002	0.139
OID05195	FUT8	Q9BYC5	-0.090	-0.156	-0.024	0.008	0.284
OID05196	TPPP3	Q9BW30	-0.050	-0.117	0.017	0.140	0.665
OID05197	PFDN2	Q9UHV9	-0.005	-0.072	0.062	0.881	0.963
OID05198	CARHSP1	Q9Y2V2	-0.078	-0.137	-0.019	0.010	0.339
OID05199	VSTM1	Q6UX27	0.000	-0.067	0.067	0.990	0.996
OID05200	DEFB4A	O15263	-0.007	-0.070	0.056	0.823	0.951
OID05201	ABHD14B	Q96IU4	-0.022	-0.087	0.043	0.509	0.907
OID05202	AARSD1	Q9BTE6	-0.055	-0.117	0.006	0.078	0.577
OID05203	PHOSPHO1	Q8TCT1	-0.033	-0.098	0.033	0.325	0.819
OID05204	DUSP3	P51452	-0.032	-0.101	0.036	0.355	0.832
OID05205	TNFRSF13C	Q96RJ3	-0.023	-0.090	0.044	0.503	0.907
OID05206	NEFL	P07196	0.002	-0.061	0.065	0.955	0.988
OID05207	HMOX2	P30519	-0.015	-0.078	0.048	0.639	0.917
OID05208	RNF31	Q96EP0	-0.047	-0.117	0.023	0.186	0.727
OID05209	DPEP1	P16444	-0.009	-0.075	0.057	0.782	0.943
OID05210	SNCG	O76070	0.000	-0.066	0.065	0.990	0.996
OID05211	IL3RA	P26951	-0.021	-0.083	0.041	0.502	0.907
OID05212	AOC1	P19801	-0.009	-0.073	0.054	0.770	0.943
OID05213	KIF1BP	Q96EK5	0.003	-0.066	0.073	0.927	0.979
OID05214	PPP3R1	P63098	0.021	-0.045	0.087	0.531	0.907
OID05215	ILKAP	Q9H0C8	-0.051	-0.110	0.008	0.091	0.581
OID05216	ISLR2	Q6UXK2	-0.023	-0.091	0.045	0.505	0.907
OID05217	ING1	Q9UK53	-0.024	-0.068	0.020	0.281	0.781
OID05218	PMVK	Q15126	-0.009	-0.079	0.061	0.796	0.944
OID05219	WWP2	O00308	-0.016	-0.081	0.049	0.630	0.917
OID05220	FKBP5	Q13451	-0.018	-0.088	0.051	0.603	0.917
OID05221	GGT5	P36269	-0.040	-0.106	0.025	0.227	0.756
OID05222	CD63	P08962	0.026	-0.041	0.094	0.446	0.895
OID00655	TXLNA	P40222	-0.036	-0.104	0.033	0.304	0.791
OID00657	CPE	P16870	0.001	-0.064	0.065	0.978	0.996
OID00658	KLK13	Q9UKR3	0.021	-0.045	0.086	0.535	0.907
OID00659	CEACAM1	P13688	-0.045	-0.112	0.023	0.193	0.728
OID00660	MSLN	Q13421	-0.054	-0.117	0.008	0.089	0.581
OID00661	TNFSF13	O75888	-0.010	-0.076	0.057	0.776	0.943
OID00662	EGF	P01133	-0.039	-0.107	0.029	0.255	0.771
OID00663	TNFRSF6B	O95407	-0.013	-0.080	0.055	0.713	0.940
OID00664	SYND1	P18827	-0.061	-0.124	0.002	0.058	0.511
OID00665	TGFR-2	P37173	0.009	-0.056	0.074	0.793	0.943
OID00666	IL6	P05231	0.010	-0.055	0.074	0.765	0.943
OID00667	CD48	P09326	-0.029	-0.095	0.036	0.378	0.858
OID00668	SCAMP3	O14828	-0.001	-0.069	0.068	0.985	0.996
OID00669	LY9	Q9HBG7	-0.040	-0.105	0.025	0.230	0.756
OID00670	IFN-gamma-R1	P15260	-0.039	-0.105	0.027	0.246	0.769
OID00671	ITGAV	P06756	-0.066	-0.128	-0.004	0.038	0.452
OID00672	TRAIL	P50591	0.035	-0.029	0.098	0.287	0.786
OID00673	hK11	Q9UBX7	-0.008	-0.074	0.059	0.817	0.951
OID00674	GPC1	P35052	-0.031	-0.098	0.036	0.366	0.843
OID00675	TFPI-2	P48307	-0.036	-0.102	0.029	0.275	0.781
OID00676	hK8	O60259	-0.015	-0.080	0.049	0.642	0.917
OID00677	VEGFR-2	P35968	-0.025	-0.092	0.043	0.475	0.897
OID00678	LYPD3	O95274	-0.006	-0.074	0.061	0.849	0.962
OID00679	PODXL	O00592	-0.060	-0.127	0.008	0.083	0.580
OID00680	S100A4	P26447	-0.029	-0.095	0.037	0.384	0.860
OID00681	IGF1R	P08069	-0.047	-0.107	0.013	0.127	0.653
OID00682	ERBB2	P04626	-0.082	-0.145	-0.019	0.011	0.339
OID00683	ERBB3	P21860	-0.016	-0.079	0.046	0.603	0.917
OID00684	SCF	P21583	-0.028	-0.092	0.036	0.384	0.860
OID00685	SPARC	P09486	-0.060	-0.128	0.008	0.084	0.580
OID00687	TGF-alpha	P01135	-0.023	-0.091	0.045	0.510	0.907
OID00688	FURIN	P09958	-0.020	-0.085	0.045	0.539	0.907
OID00689	CYR61	O00622	-0.079	-0.142	-0.017	0.014	0.369
OID00690	hK14	Q9P0G3	0.029	-0.035	0.093	0.379	0.858
OID00691	FADD	Q13158	-0.015	-0.081	0.052	0.665	0.920
OID00692	MetAP 2	P50579	-0.018	-0.089	0.052	0.611	0.917
OID00693	PVRL4	Q96NY8	-0.011	-0.074	0.052	0.731	0.940
OID00695	EPHA2	P29317	-0.021	-0.085	0.043	0.516	0.907
OID00696	ITGB5	P18084	-0.047	-0.115	0.021	0.172	0.691
OID00698	SEZ6L	Q9BYH1	-0.047	-0.112	0.018	0.155	0.680
OID00749	GPNMB	Q14956	-0.011	-0.081	0.058	0.747	0.940
OID00701	MIA	Q16674	0.005	-0.061	0.072	0.877	0.963
OID00702	CTSV	O60911	0.022	-0.040	0.084	0.479	0.897
OID00704	XPNPEP2	O43895	-0.037	-0.103	0.030	0.277	0.781
OID00705	ERBB4	Q15303	-0.073	-0.140	-0.006	0.032	0.416
OID00707	ADAM 8	P78325	-0.013	-0.071	0.045	0.663	0.920
OID00708	5'-NT	P21589	-0.019	-0.086	0.048	0.581	0.917
OID00709	CDKN1A	P38936	-0.006	-0.075	0.064	0.876	0.963
OID00710	DLL1	O00548	0.024	-0.041	0.089	0.465	0.896
OID00711	MK	P21741	-0.044	-0.109	0.021	0.185	0.727
OID00712	ABL1	P00519	-0.027	-0.094	0.039	0.416	0.882
OID00713	FGF-BP1	Q14512	-0.050	-0.115	0.015	0.128	0.653
OID00714	TLR3	O15455	-0.047	-0.113	0.018	0.156	0.680
OID00715	LYN	P07948	-0.017	-0.087	0.054	0.641	0.917
OID00716	RET	P07949	-0.026	-0.090	0.038	0.427	0.886
OID00717	VIM	P08670	-0.012	-0.075	0.051	0.701	0.940
OID00718	TNFRSF19	Q9NS68	-0.017	-0.082	0.048	0.607	0.917
OID00719	CRNN	Q9UBG3	-0.107	-0.174	-0.040	0.002	0.139
OID00720	TCL1A	P56279	-0.057	-0.119	0.005	0.071	0.551
OID00721	CD160	O95971	-0.004	-0.069	0.061	0.905	0.969
OID00722	TNFRSF4	P43489	-0.028	-0.089	0.032	0.354	0.832
OID00724	WISP-1	O95388	-0.060	-0.126	0.006	0.075	0.570
OID00725	CXL17	Q6UXB2	0.008	-0.046	0.063	0.762	0.941
OID00726	PPY	P01298	-0.037	-0.105	0.031	0.289	0.786
OID00727	S100A11	P31949	-0.043	-0.099	0.013	0.133	0.655
OID00728	AREG	P15514	-0.066	-0.130	-0.001	0.046	0.486
OID00729	ESM-1	Q9NQ30	-0.011	-0.075	0.053	0.733	0.940
OID00730	CD207	Q9UJ71	0.016	-0.051	0.084	0.634	0.917
OID00732	WFDC2	Q14508	-0.025	-0.083	0.033	0.393	0.869
OID00734	MAD homolog 5	Q99717	0.000	-0.069	0.069	0.997	0.997
OID00735	ADAM-TS 15	Q8TE58	0.042	-0.016	0.101	0.156	0.680
OID00737	RSPO3	Q9BXY4	-0.026	-0.091	0.039	0.430	0.886
OID00738	FR-gamma	P41439	-0.021	-0.091	0.048	0.545	0.907
OID00739	CEACAM5	P06731	-0.028	-0.094	0.039	0.412	0.882
OID00740	VEGFR-3	P35916	-0.055	-0.122	0.013	0.112	0.632
OID00741	MUC-16	Q8WXI7	-0.077	-0.143	-0.012	0.022	0.393
OID00742	WIF-1	Q9Y5W5	-0.028	-0.094	0.039	0.415	0.882
OID00744	FCRLB	Q6BAA4	-0.005	-0.071	0.061	0.880	0.963
OID00745	ANXA1	P04083	-0.046	-0.106	0.013	0.128	0.653
OID00746	FR-alpha	P15328	-0.064	-0.129	0.002	0.057	0.511
OID05400	CD22	P20273	-0.040	-0.105	0.025	0.226	0.756
OID05401	INPP1	P49441	-0.041	-0.107	0.025	0.225	0.756
OID05402	ALPP	P05187	-0.014	-0.064	0.036	0.575	0.917
OID05404	CGB3	P0DN86	-0.022	-0.076	0.032	0.421	0.885
OID05405	TBL1X	O60907	-0.038	-0.106	0.030	0.275	0.781
OID05406	NAMPT	P43490	-0.033	-0.090	0.024	0.260	0.771
OID05407	IL17F	Q96PD4	0.014	-0.055	0.084	0.682	0.935
OID05408	VMO1	Q7Z5L0	0.002	-0.067	0.070	0.963	0.991
OID05409	TPMT	P51580	-0.071	-0.136	-0.006	0.033	0.416
OID05410	IFNGR2	P38484	0.027	-0.038	0.092	0.412	0.882
OID05411	KLK4	Q9Y5K2	-0.028	-0.085	0.029	0.331	0.824
OID05412	ERP44	Q9BS26	0.009	-0.059	0.078	0.789	0.943
OID05413	CBLN4	Q9NTU7	-0.021	-0.086	0.044	0.529	0.907
OID05414	ACAA1	P09110	-0.015	-0.084	0.053	0.660	0.920
OID05415	NT5C3A	Q9H0P0	-0.001	-0.072	0.069	0.971	0.996
OID05416	GAMT	Q14353	-0.039	-0.106	0.028	0.247	0.769
OID05417	HEXA	P06865	-0.083	-0.149	-0.016	0.015	0.369
OID05419	S100A16	Q96FQ6	0.024	-0.041	0.090	0.464	0.896
OID05420	PSPN	O60542	0.017	-0.029	0.063	0.467	0.896
OID05421	DCTPP1	Q9H773	-0.096	-0.162	-0.030	0.005	0.259
OID05422	MANSC1	Q9H8J5	-0.001	-0.067	0.065	0.978	0.996
OID05423	GFER	P55789	-0.018	-0.088	0.052	0.610	0.917
OID05424	RP2	O75695	-0.031	-0.101	0.039	0.390	0.865
OID05425	JCHAIN	P01591	0.040	-0.026	0.105	0.231	0.756
OID05426	RAB6A	P20340	-0.031	-0.091	0.030	0.315	0.812
OID05427	C1QA	P02745	-0.007	-0.072	0.058	0.835	0.956
OID05428	AKR1B1	P15121	-0.027	-0.095	0.041	0.432	0.886
OID05429	SCG2	P13521	-0.021	-0.089	0.047	0.547	0.907
OID05430	RFNG	Q9Y644	-0.004	-0.067	0.058	0.889	0.967
OID05431	MLN	P12872	0.038	-0.028	0.104	0.257	0.771
OID05432	TNFAIP8	O95379	-0.025	-0.089	0.039	0.436	0.887
OID05433	AIF1	P55008	-0.025	-0.087	0.038	0.434	0.886
OID05434	ARHGAP25	P42331	-0.035	-0.102	0.031	0.300	0.790
OID05435	IL1B	P01584	-0.030	-0.093	0.032	0.339	0.832
OID05436	CCT5	P48643	-0.017	-0.084	0.050	0.614	0.917
OID05437	CASP2	P42575	0.010	-0.059	0.078	0.779	0.943
OID05438	ELOA	Q14241	-0.057	-0.107	-0.007	0.026	0.396
OID05439	NCS1	P62166	-0.022	-0.085	0.041	0.499	0.907
OID05440	LSP1	P33241	-0.043	-0.100	0.015	0.143	0.674
OID05441	AFP	P02771	-0.052	-0.117	0.013	0.117	0.632
OID05442	GOPC	Q9HD26	-0.026	-0.096	0.043	0.457	0.895
OID05443	USO1	O60763	0.005	-0.065	0.076	0.883	0.963
OID05444	CNPY2	Q9Y2B0	0.060	-0.007	0.127	0.080	0.580
OID05447	9-Sep	Q9UHD8	-0.049	-0.110	0.012	0.118	0.632
OID05448	AIMP1	Q12904	0.006	-0.065	0.077	0.879	0.963
OID05449	SCGN	O76038	0.035	-0.031	0.101	0.295	0.786
OID05450	CDC27	P30260	0.006	-0.063	0.074	0.865	0.963
OID05451	TXNDC15	Q96J42	-0.031	-0.096	0.035	0.355	0.832
OID05452	ICAM 5	Q9UMF0	-0.049	-0.113	0.015	0.132	0.655
OID05453	FUS	P35637	-0.050	-0.108	0.008	0.091	0.581
OID05454	PTP4A1	Q93096	-0.039	-0.108	0.029	0.261	0.771
OID05455	FOXO3	O43524	-0.055	-0.124	0.014	0.116	0.632
OID05456	VWA1	Q6PCB0	-0.012	-0.077	0.054	0.729	0.940
OID05457	FLT3	P36888	-0.043	-0.111	0.026	0.218	0.756
OID05458	COL9A1	P20849	0.082	0.016	0.148	0.016	0.369
OID05459	BRK1	Q8WUW1	-0.008	-0.076	0.061	0.823	0.951
OID05460	NELL1	Q92832	-0.025	-0.092	0.042	0.466	0.896
OID05461	SFTPA1	Q8IWL2	-0.038	-0.098	0.021	0.208	0.747
OID05462	VPS37A	Q8NEZ2	-0.007	-0.075	0.061	0.832	0.956
OID05463	DRG2	P55039	-0.020	-0.089	0.048	0.557	0.907
OID05464	HMBS	P08397	-0.090	-0.155	-0.026	0.006	0.284
OID05465	CLIP2	Q9UDT6	0.017	-0.055	0.088	0.649	0.917
OID05466	CXCL14	O95715	0.011	-0.048	0.070	0.706	0.940
OID05467	HSPB6	O14558	-0.012	-0.073	0.048	0.687	0.936
OID05468	ATP6V1D	Q9Y5K8	-0.038	-0.106	0.030	0.272	0.781
OID05469	LAP3	P28838	-0.059	-0.129	0.011	0.096	0.597
OID05470	LACTB2	Q53H82	-0.010	-0.080	0.060	0.787	0.943
OID05471	HBQ1	P09105	-0.098	-0.160	-0.037	0.002	0.139
OID05472	SCLY	Q96I15	-0.024	-0.088	0.040	0.456	0.895
OID05473	MYO9B	Q13459	0.010	-0.055	0.076	0.753	0.940
OID05474	CD300E	Q496F6	0.021	-0.041	0.082	0.510	0.907
OID05475	SPINK4	O60575	-0.062	-0.127	0.003	0.060	0.511
OID05476	YTHDF3	Q7Z739	-0.045	-0.115	0.025	0.205	0.740
OID05477	CDHR2	Q9BYE9	0.014	-0.046	0.073	0.647	0.917
OID05478	CPVL	Q9H3G5	-0.082	-0.149	-0.016	0.016	0.369
OID05479	ICAM4	Q14773	0.006	-0.061	0.073	0.856	0.963
OID05480	PSMD9	O00233	-0.070	-0.123	-0.016	0.011	0.339
OID05481	ACTN4	O43707	-0.057	-0.123	0.009	0.090	0.581
OID05482	VPS53	Q5VIR6	-0.011	-0.081	0.058	0.745	0.940
OID05483	CALCOCO1	Q9P1Z2	0.032	-0.036	0.101	0.355	0.832
OID05484	UBAC1	Q9BSL1	-0.065	-0.132	0.003	0.060	0.511
OID05485	GGA1	Q9UJY5	-0.046	-0.112	0.020	0.168	0.691
OID05486	PTPRM	P28827	-0.019	-0.086	0.049	0.587	0.917
OID05487	GALNT7	Q86SF2	-0.032	-0.100	0.036	0.349	0.832
OID05488	FLT1	P17948	-0.014	-0.083	0.054	0.681	0.935
OID05489	VAT1	Q99536	-0.021	-0.087	0.046	0.544	0.907
OID05490	TPT1	P13693	-0.042	-0.106	0.023	0.204	0.740
OID05491	L1CAM	P32004	-0.078	-0.141	-0.014	0.017	0.382
OID05492	GPA33	Q99795	0.050	-0.016	0.117	0.134	0.655
OID05493	HLA-E	P13747	-0.017	-0.081	0.047	0.602	0.917
OID05494	PCDH1	Q08174	-0.013	-0.079	0.052	0.685	0.936
OID05495	NPY	P01303	0.001	-0.062	0.064	0.976	0.996

## Sheet: Excel Table S3
Excel Table S3. Associations between annual average nitrogen dioxide (NO2) exposure level and plasma levels of each protein. The standardized log2-transformed concentration of each protein was regressed on the annual average level of each air pollutant, controlling for age at blood draw, gender, BMI, education level, alcohol use, fruit and vegetable consumption, smoking status, and pack-years. Th…
Olink ID	Protein Name	UniProt ID	Effect estimate	Lower 95% CI	Upper 95% CI	P	FDR
OID00563	TNFRSF14	Q92956	-0.041	-0.114	0.032	0.270	0.739
OID00564	LDL receptor	P01130	0.002	-0.071	0.074	0.963	0.995
OID00565	ITGB2	P05107	-0.085	-0.158	-0.011	0.024	0.436
OID00566	IL-17RA	Q96F46	0.011	-0.066	0.088	0.773	0.910
OID00567	TNF-R2	P20333	-0.043	-0.114	0.028	0.232	0.733
OID00568	MMP-9	P14780	0.012	-0.058	0.081	0.741	0.907
OID00569	EPHB4	P54760	-0.062	-0.134	0.010	0.090	0.606
OID00570	IL2-RA	P01589	-0.047	-0.118	0.024	0.197	0.720
OID00571	OPG	O00300	-0.042	-0.113	0.029	0.246	0.739
OID00572	ALCAM	Q13740	-0.072	-0.141	-0.002	0.044	0.499
OID00573	TFF3	Q07654	-0.022	-0.090	0.045	0.515	0.826
OID00574	SELP	P16109	-0.011	-0.089	0.067	0.782	0.910
OID00575	CSTB	P04080	0.012	-0.055	0.078	0.732	0.906
OID00576	MCP-1	P13500	-0.020	-0.092	0.051	0.580	0.840
OID00577	CD163	Q86VB7	-0.019	-0.091	0.053	0.606	0.847
OID00578	Gal-3	P17931	-0.021	-0.084	0.043	0.521	0.833
OID00579	GRN	P28799	-0.025	-0.099	0.048	0.498	0.815
OID00131	NT-proBNP		-0.024	-0.094	0.046	0.498	0.815
OID00581	BLM hydrolase	Q13867	-0.026	-0.099	0.047	0.481	0.815
OID00582	PLC	P98160	-0.013	-0.086	0.060	0.731	0.906
OID00583	LTBR	P36941	-0.042	-0.112	0.028	0.243	0.739
OID00584	Notch 3	Q9UM47	-0.023	-0.096	0.050	0.531	0.838
OID00585	TIMP4	Q99727	0.020	-0.052	0.092	0.582	0.840
OID00586	CNTN1	Q12860	-0.005	-0.082	0.072	0.902	0.966
OID00587	CDH5	P33151	-0.055	-0.130	0.020	0.151	0.657
OID00588	TLT-2	Q5T2D2	-0.009	-0.084	0.066	0.818	0.918
OID00589	FABP4	P15090	-0.040	-0.104	0.023	0.215	0.721
OID00590	TFPI	P10646	-0.026	-0.100	0.048	0.482	0.815
OID00591	PAI	P05121	-0.058	-0.134	0.018	0.136	0.656
OID00592	CCL24	O00175	-0.019	-0.095	0.057	0.627	0.852
OID00593	TR	P02786	-0.030	-0.103	0.043	0.417	0.795
OID00594	TNFRSF10C	O14798	0.040	-0.030	0.110	0.263	0.739
OID00595	GDF-15	Q99988	-0.043	-0.108	0.023	0.201	0.720
OID00596	SELE	P16581	-0.045	-0.117	0.028	0.226	0.733
OID00597	AZU1	P20160	0.016	-0.041	0.073	0.575	0.840
OID00598	DLK-1	P80370	0.000	-0.073	0.073	0.995	0.999
OID00599	SPON1	Q9HCB6	-0.002	-0.073	0.070	0.962	0.995
OID00600	MPO	P05164	0.034	-0.032	0.099	0.310	0.756
OID00601	CXCL16	Q9H2A7	-0.014	-0.087	0.060	0.714	0.893
OID00602	IL-6RA	P08887	0.008	-0.064	0.081	0.826	0.920
OID00603	RETN	Q9HD89	0.053	-0.012	0.118	0.108	0.625
OID00604	IGFBP-1	P08833	-0.057	-0.125	0.010	0.097	0.607
OID00605	CHIT1	Q13231	-0.013	-0.090	0.064	0.738	0.907
OID00606	TR-AP	P13686	0.008	-0.065	0.080	0.831	0.921
OID05026	GP6	Q9HCN6	0.013	-0.065	0.090	0.751	0.910
OID00608	PSP-D	P35247	0.008	-0.065	0.081	0.828	0.920
OID00609	PI3	P19957	-0.013	-0.078	0.053	0.703	0.891
OID00610	Ep-CAM	P16422	0.073	0.002	0.145	0.045	0.499
OID00611	AP-N	P15144	-0.027	-0.104	0.049	0.479	0.815
OID00612	AXL	P30530	0.011	-0.062	0.085	0.765	0.910
OID00613	IL-1RT1	P14778	-0.050	-0.121	0.021	0.170	0.672
OID00614	MMP-2	P08253	-0.010	-0.081	0.060	0.774	0.910
OID00615	FAS	P25445	-0.034	-0.107	0.038	0.349	0.775
OID00616	MB	P02144	-0.014	-0.083	0.054	0.679	0.883
OID00617	TNFSF13B	Q9Y275	-0.026	-0.100	0.047	0.478	0.815
OID00618	PRTN3	P24158	0.022	-0.033	0.076	0.437	0.799
OID00619	PCSK9	Q8NBP7	-0.021	-0.091	0.050	0.559	0.840
OID00620	U-PAR	Q03405	-0.065	-0.133	0.003	0.062	0.528
OID00621	OPN	P10451	0.022	-0.051	0.095	0.551	0.838
OID00622	CTSD	P07339	-0.033	-0.108	0.042	0.385	0.781
OID00623	PGLYRP1	O75594	0.018	-0.049	0.086	0.589	0.840
OID00624	CPA1	P15085	-0.025	-0.101	0.050	0.509	0.821
OID00625	JAM-A	Q9Y624	0.030	-0.048	0.108	0.448	0.803
OID00626	Gal-4	P56470	-0.087	-0.155	-0.019	0.012	0.376
OID00627	IL-1RT2	P27930	-0.053	-0.130	0.024	0.176	0.673
OID00628	SHPS-1	P78324	-0.056	-0.129	0.018	0.136	0.656
OID00629	CCL15	Q16663	-0.053	-0.127	0.020	0.152	0.657
OID00630	CASP-3	P42574	0.034	-0.043	0.111	0.387	0.781
OID00631	uPA	P00749	-0.026	-0.101	0.049	0.497	0.815
OID00632	CPB1	P15086	-0.029	-0.105	0.047	0.452	0.805
OID00633	CHI3L1	P36222	-0.028	-0.100	0.044	0.444	0.800
OID00634	ST2	Q01638	0.013	-0.052	0.079	0.688	0.884
OID00635	t-PA	P00750	-0.078	-0.152	-0.005	0.037	0.499
OID00636	SCGB3A2	Q96PL1	0.009	-0.059	0.076	0.799	0.917
OID00637	EGFR	P00533	0.010	-0.060	0.080	0.780	0.910
OID00638	IGFBP-7	Q16270	-0.035	-0.106	0.035	0.320	0.759
OID00639	CD93	Q9NPY3	-0.051	-0.123	0.021	0.167	0.672
OID00640	IL-18BP	O95998	-0.036	-0.106	0.034	0.314	0.756
OID00641	COL1A1	P02452	0.047	-0.028	0.123	0.218	0.722
OID00642	PON3	Q15166	0.066	-0.005	0.136	0.068	0.539
OID00643	CTSZ	Q9UBR2	-0.043	-0.116	0.030	0.247	0.739
OID00644	MMP-3	P08254	0.001	-0.064	0.065	0.985	0.995
OID00645	RARRES2	Q99969	0.002	-0.071	0.076	0.953	0.995
OID00646	ICAM-2	P13598	-0.050	-0.125	0.026	0.198	0.720
OID00647	KLK6	Q92876	-0.034	-0.107	0.040	0.369	0.779
OID00648	PDGF subunit A	P04085	-0.022	-0.097	0.053	0.559	0.840
OID00649	TNF-R1	P19438	-0.050	-0.121	0.021	0.166	0.672
OID00650	IGFBP-2	P18065	0.021	-0.045	0.087	0.535	0.838
OID00651	vWF	P04275	-0.031	-0.106	0.044	0.412	0.795
OID00652	PECAM-1	P16284	0.003	-0.074	0.080	0.935	0.992
OID00132	MEPE	Q9NQ76	0.009	-0.061	0.079	0.802	0.917
OID00654	CCL16	O15467	0.011	-0.064	0.085	0.778	0.910
OID00752	IL8	P10145	-0.086	-0.160	-0.013	0.022	0.436
OID00753	TNFRSF9	Q07011	-0.060	-0.131	0.011	0.097	0.607
OID00754	TIE2	Q02763	-0.029	-0.103	0.044	0.430	0.798
OID00755	MCP-3	P80098	-0.067	-0.138	0.004	0.064	0.528
OID00756	CD40-L	P29965	-0.022	-0.099	0.055	0.578	0.840
OID00757	IL-1 alpha	P01583	0.036	-0.042	0.115	0.362	0.778
OID00758	CD244	Q9BZW8	-0.052	-0.126	0.023	0.176	0.673
OID00760	ANGPT1	Q15389	-0.040	-0.118	0.037	0.302	0.756
OID00762	PGF	P49763	-0.039	-0.106	0.028	0.249	0.739
OID00764	ADGRG1	Q9Y653	-0.027	-0.096	0.042	0.439	0.799
OID00766	CRTAM	O95727	-0.054	-0.123	0.015	0.126	0.654
OID00767	CXCL11	O14625	-0.049	-0.124	0.026	0.201	0.720
OID00768	MCP-4	Q99616	-0.052	-0.124	0.020	0.153	0.657
OID00770	FGF2	P09038	0.009	-0.069	0.086	0.829	0.920
OID00771	CXCL9	Q07325	-0.050	-0.116	0.015	0.133	0.656
OID00772	CD8A	P01732	0.007	-0.064	0.078	0.842	0.924
OID00773	CAIX	Q16790	-0.048	-0.124	0.028	0.216	0.721
OID00776	CD4	P01730	-0.048	-0.116	0.020	0.168	0.672
OID00777	NOS3	P29474	-0.032	-0.098	0.034	0.336	0.772
OID00779	Gal-9	O00182	-0.061	-0.127	0.005	0.071	0.547
OID00781	CD40	P25942	-0.022	-0.098	0.054	0.564	0.840
OID00782	IL18	Q14116	-0.074	-0.149	0.002	0.055	0.515
OID00783	GZMH	P20718	-0.018	-0.079	0.043	0.558	0.840
OID05550	KIR3DL1	P43629	0.014	-0.060	0.089	0.706	0.892
OID00786	CXCL1	P09341	0.071	-0.003	0.146	0.062	0.528
OID00787	TNFSF14	O43557	-0.017	-0.089	0.056	0.650	0.862
OID00788	IL33	O95760	-0.069	-0.145	0.007	0.076	0.571
OID00789	TWEAK	O43508	-0.001	-0.076	0.074	0.979	0.995
OID00790	PDGF subunit B	P01127	0.011	-0.062	0.084	0.758	0.910
OID00791	PDCD1	Q15116	-0.056	-0.128	0.016	0.125	0.654
OID00792	FASLG	P48023	0.018	-0.057	0.093	0.640	0.858
OID00793	CD28	P10747	-0.006	-0.086	0.074	0.874	0.947
OID00794	CCL19	Q99731	-0.022	-0.093	0.050	0.547	0.838
OID00795	MCP-2	P80075	-0.043	-0.118	0.031	0.253	0.739
OID00796	CCL4	P13236	-0.046	-0.118	0.027	0.214	0.721
OID00798	Gal-1	P09382	-0.005	-0.076	0.066	0.892	0.961
OID00799	PD-L1	Q9NZQ7	-0.030	-0.097	0.036	0.367	0.779
OID00800	CD27	P26842	-0.055	-0.120	0.009	0.092	0.606
OID00801	CXCL5	P42830	-0.043	-0.117	0.031	0.251	0.739
OID00802	IL5	P05113	0.019	-0.056	0.095	0.613	0.847
OID00803	HGF	P14210	-0.024	-0.091	0.042	0.471	0.815
OID00804	GZMA	P12544	-0.019	-0.086	0.048	0.582	0.840
OID00805	HO-1	P09601	-0.005	-0.079	0.069	0.897	0.962
OID00806	CX3CL1	P78423	-0.118	-0.185	-0.052	0.001	0.134
OID00807	CXCL10	P02778	-0.070	-0.141	0.001	0.055	0.515
OID00808	CD70	P32970	-0.026	-0.096	0.045	0.473	0.815
OID00809	IL10	P22301	-0.063	-0.140	0.013	0.105	0.622
OID00810	TNFRSF12A	Q9NP84	-0.092	-0.161	-0.023	0.009	0.343
OID00811	CCL23	P55773	-0.010	-0.084	0.063	0.783	0.910
OID00813	CCL3	P10147	-0.042	-0.118	0.034	0.278	0.739
OID00814	MMP7	P09237	-0.025	-0.097	0.047	0.490	0.815
OID00815	ARG1	P05089	0.017	-0.052	0.087	0.623	0.852
OID00816	NCR1	O76036	-0.024	-0.089	0.041	0.471	0.815
OID00817	DCN	P07585	-0.048	-0.116	0.021	0.171	0.672
OID00818	TNFRSF21	O75509	-0.042	-0.115	0.031	0.261	0.739
OID00820	MIC-A/B	Q29983/Q29980	0.002	-0.073	0.077	0.957	0.995
OID00821	CCL17	Q92583	-0.095	-0.166	-0.025	0.009	0.343
OID00822	ANGPT2	O15123	-0.037	-0.107	0.032	0.292	0.744
OID00823	PTN	P21246	-0.029	-0.088	0.030	0.329	0.767
OID00824	CXCL12	P48061	-0.096	-0.170	-0.022	0.011	0.370
OID00826	LAMP3	Q9UQV4	-0.093	-0.156	-0.030	0.004	0.343
OID00828	ICOSLG	O75144	-0.081	-0.156	-0.006	0.034	0.484
OID00829	MMP12	P39900	-0.035	-0.098	0.029	0.284	0.740
OID00830	CXCL13	O43927	-0.066	-0.139	0.007	0.077	0.571
OID00831	PD-L2	Q9BQ51	-0.090	-0.161	-0.019	0.014	0.389
OID00832	VEGFA	P15692	-0.060	-0.135	0.015	0.117	0.637
OID00833	IL4	P05112	-0.019	-0.097	0.058	0.623	0.852
OID05553	LAG3	P18627	-0.031	-0.104	0.043	0.410	0.795
OID00835	IL12RB1	P42701	-0.071	-0.137	-0.004	0.038	0.499
OID00836	IL13	P35225	0.000	-0.073	0.072	0.992	0.998
OID00837	CCL20	P78556	-0.074	-0.145	-0.003	0.041	0.499
OID00839	KLRD1	Q13241	-0.039	-0.111	0.032	0.277	0.739
OID00840	GZMB	P10144	-0.016	-0.082	0.051	0.645	0.860
OID00841	CD83	Q01151	-0.078	-0.149	-0.008	0.029	0.450
OID00842	IL12	P29459/P29460	-0.022	-0.089	0.046	0.530	0.838
OID00843	CSF-1	P09603	-0.062	-0.131	0.007	0.078	0.571
OID00475	GDNF	P39905	-0.067	-0.134	0.001	0.052	0.503
OID00476	CDCP1	Q9H5V8	-0.057	-0.125	0.012	0.107	0.624
OID00478	IL7	P13232	-0.018	-0.091	0.056	0.636	0.856
OID00480	LAP TGF-beta-1	P01137	-0.038	-0.115	0.038	0.323	0.763
OID00483	IL-17C	Q9P0M4	-0.093	-0.162	-0.023	0.009	0.343
OID00485	IL-17A	Q16552	-0.023	-0.098	0.052	0.545	0.838
OID00487	AXIN1	O15169	0.039	-0.039	0.116	0.327	0.767
OID00489	IL-20RA	Q9UHF4	0.011	-0.062	0.084	0.771	0.910
OID00491	CST5	P28325	0.009	-0.063	0.081	0.807	0.917
OID00492	IL-2RB	P14784	-0.066	-0.145	0.014	0.105	0.622
OID00494	OSM	P13725	0.001	-0.067	0.070	0.967	0.995
OID00495	IL2	P60568	-0.009	-0.081	0.064	0.808	0.917
OID00497	TSLP	Q969D9	-0.020	-0.090	0.050	0.580	0.840
OID00499	CD6	P30203	-0.001	-0.068	0.067	0.983	0.995
OID00502	SLAMF1	Q13291	-0.038	-0.109	0.033	0.291	0.744
OID00505	CCL11	P51671	-0.058	-0.126	0.009	0.089	0.606
OID00507	FGF-23	Q9GZV9	-0.084	-0.153	-0.014	0.019	0.433
OID00508	IL-10RA	Q13651	-0.072	-0.144	0.000	0.049	0.503
OID00509	FGF-5	P12034	-0.059	-0.136	0.018	0.133	0.656
OID00510	MMP-1	P03956	-0.012	-0.086	0.063	0.756	0.910
OID00511	LIF-R	P42702	-0.030	-0.102	0.041	0.405	0.795
OID00512	FGF-21	Q9NSA1	0.001	-0.073	0.075	0.974	0.995
OID00514	IL-15RA	Q13261	-0.059	-0.127	0.009	0.089	0.606
OID00515	IL-10RB	Q08334	-0.049	-0.124	0.025	0.194	0.720
OID00516	IL-22 RA1	Q8N6P7	0.071	0.004	0.138	0.039	0.499
OID00517	IL-18R1	Q13478	-0.037	-0.106	0.033	0.303	0.756
OID00519	Beta-NGF	P01138	-0.036	-0.098	0.026	0.254	0.739
OID00521	TRANCE	O14788	0.016	-0.059	0.090	0.683	0.884
OID00523	IL-12B	P29460	-0.013	-0.083	0.057	0.714	0.893
OID00524	IL-24	Q13007	-0.053	-0.125	0.020	0.152	0.657
OID00526	ARTN	Q5T4W7	-0.105	-0.180	-0.030	0.007	0.343
OID00527	MMP-10	P09238	-0.004	-0.075	0.067	0.919	0.980
OID00529	TNF	P01375	0.002	-0.077	0.080	0.961	0.995
OID00531	CD5	P06127	-0.053	-0.119	0.012	0.112	0.630
OID00533	Flt3L	P49771	-0.047	-0.120	0.026	0.206	0.721
OID00534	CXCL6	P80162	0.035	-0.038	0.109	0.345	0.775
OID00536	4E-BP1	Q13541	0.016	-0.062	0.093	0.686	0.884
OID00537	IL-20	Q9NYY1	0.012	-0.063	0.087	0.755	0.910
OID00538	SIRT2	Q8IXJ6	0.031	-0.046	0.107	0.430	0.798
OID00539	CCL28	Q9NRJ3	-0.062	-0.134	0.010	0.093	0.606
OID01213	DNER	Q8NFT8	-0.018	-0.093	0.057	0.635	0.856
OID00541	EN-RAGE	P80511	-0.034	-0.100	0.032	0.309	0.756
OID00544	IFN-gamma	P01579	-0.074	-0.147	-0.002	0.045	0.499
OID00545	FGF-19	O95750	0.050	-0.020	0.121	0.161	0.665
OID00547	LIF	P15018	-0.073	-0.148	0.002	0.057	0.520
OID00548	NRTN	Q99748	-0.051	-0.120	0.017	0.140	0.657
OID00550	CASP-8	Q14790	0.015	-0.052	0.082	0.661	0.869
OID00551	CCL25	O15444	0.047	-0.025	0.119	0.196	0.720
OID00554	NT-3	P20783	-0.036	-0.113	0.040	0.351	0.775
OID00557	ST1A1	P50225	0.050	-0.023	0.122	0.176	0.673
OID00558	STAMBP	O95630	0.032	-0.043	0.108	0.401	0.795
OID00560	ADA	P00813	-0.035	-0.100	0.029	0.283	0.740
OID00561	TNFB	P01374	0.009	-0.066	0.083	0.819	0.918
OID05127	IFNL1	Q8IU54	0.014	-0.061	0.089	0.711	0.893
OID05128	EIF4B	P23588	0.026	-0.052	0.104	0.514	0.826
OID05129	CRADD	P78560	0.047	-0.027	0.122	0.210	0.721
OID05131	TDGF1	P13385	0.020	-0.052	0.092	0.588	0.840
OID05132	ECE1	P42892	0.036	-0.038	0.110	0.341	0.772
OID05133	CETN2	P41208	0.053	-0.021	0.126	0.160	0.665
OID05134	CDH15	P55291	0.009	-0.054	0.071	0.784	0.910
OID05135	SMOC1	Q9H4F8	-0.037	-0.103	0.029	0.269	0.739
OID05521	ADGRB3	O60242	-0.026	-0.097	0.045	0.474	0.815
OID05137	KLB	Q86Z14	-0.045	-0.117	0.027	0.215	0.721
OID05138	CDH17	Q12864	-0.084	-0.158	-0.011	0.025	0.436
OID05140	BST2	Q10589	-0.096	-0.167	-0.025	0.008	0.343
OID05141	PTPN1	P18031	0.026	-0.048	0.101	0.489	0.815
OID05142	SRP14	P37108	-0.002	-0.068	0.065	0.964	0.995
OID05143	ATP6V1F	Q16864	0.017	-0.042	0.077	0.567	0.840
OID05144	RBKS	Q9H477	0.021	-0.046	0.089	0.537	0.838
OID05146	FKBP7	Q9Y680	0.030	-0.043	0.104	0.417	0.795
OID05147	ANXA10	Q9UJ72	-0.020	-0.095	0.054	0.587	0.840
OID05148	GSTP1	P09211	-0.043	-0.120	0.034	0.269	0.739
OID05149	KIR2DL3	P43628	-0.012	-0.087	0.064	0.760	0.910
OID05150	RPS6KB1	P23443	0.016	-0.059	0.092	0.668	0.872
OID05151	EREG	O14944	-0.031	-0.105	0.043	0.406	0.795
OID05152	CD302	Q8IX05	0.019	-0.055	0.093	0.609	0.847
OID05153	IMPA1	P29218	0.016	-0.057	0.090	0.664	0.869
OID05154	CRIP2	P52943	-0.023	-0.088	0.042	0.484	0.815
OID05522	LTBP3	Q9NS15	-0.040	-0.112	0.031	0.265	0.739
OID05156	CTF1	Q16619	0.029	-0.041	0.100	0.412	0.795
OID05157	FHIT	P49789	0.037	-0.038	0.112	0.335	0.772
OID05158	CLSTN1	O94985	0.001	-0.067	0.069	0.970	0.995
OID05159	HSP90B1	P14625	0.021	-0.058	0.099	0.601	0.847
OID05160	LEPR	P48357	-0.059	-0.128	0.010	0.092	0.606
OID05161	CD33	P20138	-0.102	-0.174	-0.030	0.006	0.343
OID05162	ADAM15	Q13444	-0.080	-0.153	-0.006	0.034	0.484
OID05163	NDRG1	Q92597	-0.016	-0.084	0.052	0.648	0.862
OID05164	CEACAM3	P40198	-0.036	-0.091	0.019	0.203	0.721
OID05165	GBP2	P32456	-0.007	-0.079	0.065	0.848	0.925
OID05166	FGFR2	P21802	-0.055	-0.127	0.018	0.137	0.656
OID05167	NXPH1	P58417	-0.009	-0.063	0.045	0.755	0.910
OID05168	NAA10	P41227	0.032	-0.044	0.108	0.410	0.795
OID05169	IL15	P40933	-0.039	-0.114	0.037	0.311	0.756
OID05170	DSG3	P32926	-0.024	-0.094	0.046	0.500	0.815
OID05171	SFRP1	Q8N474	-0.015	-0.087	0.058	0.690	0.884
OID05174	IFI30	P13284	-0.011	-0.074	0.052	0.737	0.907
OID05175	FCAR	P24071	-0.093	-0.162	-0.023	0.009	0.343
OID05176	PRTFDC1	Q9NRG1	0.014	-0.063	0.091	0.719	0.897
OID05177	PLA2G10	O15496	-0.001	-0.075	0.073	0.977	0.995
OID05178	IKZF2	Q9UKS7	-0.022	-0.095	0.050	0.545	0.838
OID05179	UBE2F	Q969M7	-0.016	-0.091	0.060	0.683	0.884
OID05180	DPEP2	Q9H4A9	-0.102	-0.179	-0.026	0.009	0.343
OID05181	TBCB	Q99426	0.038	-0.039	0.116	0.329	0.767
OID05182	NPM1	P06748	0.018	-0.047	0.083	0.582	0.840
OID05183	ASGR1	P07306	-0.047	-0.119	0.025	0.198	0.720
OID05184	EPHA10	Q5JZY3	-0.020	-0.099	0.059	0.613	0.847
OID05185	COL4A3BP	Q9Y5P4	0.029	-0.044	0.103	0.432	0.798
OID05186	PSG1	P11464	-0.002	-0.075	0.070	0.949	0.994
OID05187	PSME1	Q06323	0.032	-0.042	0.105	0.395	0.791
OID05188	KIRREL2	Q6UWL6	-0.066	-0.142	0.009	0.084	0.605
OID05189	PAEP	P09466	0.034	-0.040	0.107	0.365	0.778
OID05190	CCL27	Q9Y4X3	0.015	-0.060	0.089	0.701	0.891
OID05191	MAD1L1	Q9Y6D9	0.007	-0.048	0.061	0.811	0.917
OID05192	AKT1S1	Q96B36	0.030	-0.045	0.105	0.434	0.798
OID05193	PTS	Q03393	-0.001	-0.070	0.067	0.975	0.995
OID05194	IL32	P24001	-0.127	-0.193	-0.061	0.000	0.091
OID05195	FUT8	Q9BYC5	-0.020	-0.094	0.055	0.606	0.847
OID05196	TPPP3	Q9BW30	-0.010	-0.084	0.065	0.796	0.917
OID05197	PFDN2	Q9UHV9	0.046	-0.028	0.120	0.222	0.732
OID05198	CARHSP1	Q9Y2V2	0.011	-0.056	0.078	0.742	0.907
OID05199	VSTM1	Q6UX27	0.005	-0.069	0.080	0.886	0.957
OID05200	DEFB4A	O15263	-0.039	-0.109	0.030	0.267	0.739
OID05201	ABHD14B	Q96IU4	0.052	-0.020	0.125	0.157	0.665
OID05202	AARSD1	Q9BTE6	0.018	-0.050	0.087	0.600	0.847
OID05203	PHOSPHO1	Q8TCT1	-0.053	-0.125	0.020	0.152	0.657
OID05204	DUSP3	P51452	-0.020	-0.096	0.056	0.609	0.847
OID05205	TNFRSF13C	Q96RJ3	0.003	-0.072	0.077	0.942	0.992
OID05206	NEFL	P07196	-0.071	-0.141	-0.002	0.045	0.499
OID05207	HMOX2	P30519	0.025	-0.045	0.096	0.477	0.815
OID05208	RNF31	Q96EP0	-0.024	-0.102	0.054	0.541	0.838
OID05209	DPEP1	P16444	-0.022	-0.096	0.051	0.549	0.838
OID05210	SNCG	O76070	-0.034	-0.106	0.038	0.356	0.777
OID05211	IL3RA	P26951	-0.041	-0.109	0.028	0.244	0.739
OID05212	AOC1	P19801	0.001	-0.070	0.071	0.980	0.995
OID05213	KIF1BP	Q96EK5	0.009	-0.068	0.087	0.810	0.917
OID05214	PPP3R1	P63098	0.053	-0.020	0.126	0.151	0.657
OID05215	ILKAP	Q9H0C8	0.017	-0.049	0.083	0.615	0.847
OID05216	ISLR2	Q6UXK2	-0.090	-0.165	-0.015	0.018	0.433
OID05217	ING1	Q9UK53	0.010	-0.039	0.059	0.687	0.884
OID05218	PMVK	Q15126	0.026	-0.051	0.104	0.502	0.815
OID05219	WWP2	O00308	0.035	-0.037	0.108	0.339	0.772
OID05220	FKBP5	Q13451	0.030	-0.047	0.108	0.444	0.800
OID05221	GGT5	P36269	-0.059	-0.132	0.014	0.113	0.630
OID05222	CD63	P08962	0.041	-0.034	0.116	0.284	0.740
OID00655	TXLNA	P40222	0.017	-0.060	0.093	0.662	0.869
OID00657	CPE	P16870	-0.040	-0.112	0.031	0.268	0.739
OID00658	KLK13	Q9UKR3	0.016	-0.056	0.089	0.657	0.868
OID00659	CEACAM1	P13688	-0.070	-0.145	0.004	0.064	0.528
OID00660	MSLN	Q13421	-0.080	-0.149	-0.011	0.024	0.436
OID00661	TNFSF13	O75888	-0.045	-0.119	0.029	0.233	0.733
OID00662	EGF	P01133	0.003	-0.073	0.079	0.943	0.992
OID00663	TNFRSF6B	O95407	-0.031	-0.106	0.044	0.415	0.795
OID00664	SYND1	P18827	-0.080	-0.150	-0.010	0.025	0.436
OID00665	TGFR-2	P37173	-0.032	-0.104	0.040	0.377	0.781
OID00666	IL6	P05231	-0.051	-0.123	0.020	0.160	0.665
OID00667	CD48	P09326	-0.044	-0.117	0.028	0.230	0.733
OID00668	SCAMP3	O14828	0.027	-0.049	0.103	0.487	0.815
OID00669	LY9	Q9HBG7	-0.082	-0.154	-0.011	0.025	0.436
OID00670	IFN-gamma-R1	P15260	-0.046	-0.119	0.027	0.216	0.721
OID00671	ITGAV	P06756	-0.053	-0.123	0.017	0.134	0.656
OID00672	TRAIL	P50591	0.011	-0.061	0.082	0.771	0.910
OID00673	hK11	Q9UBX7	-0.054	-0.128	0.019	0.146	0.657
OID00674	GPC1	P35052	-0.043	-0.117	0.032	0.261	0.739
OID00675	TFPI-2	P48307	-0.034	-0.107	0.039	0.358	0.777
OID00676	hK8	O60259	-0.014	-0.086	0.058	0.702	0.891
OID00677	VEGFR-2	P35968	-0.046	-0.121	0.029	0.227	0.733
OID00678	LYPD3	O95274	-0.012	-0.087	0.062	0.748	0.910
OID00679	PODXL	O00592	-0.078	-0.152	-0.003	0.042	0.499
OID00680	S100A4	P26447	-0.051	-0.124	0.023	0.175	0.673
OID00681	IGF1R	P08069	-0.054	-0.121	0.013	0.113	0.630
OID00682	ERBB2	P04626	-0.076	-0.147	-0.006	0.034	0.484
OID00683	ERBB3	P21860	-0.030	-0.099	0.039	0.386	0.781
OID00684	SCF	P21583	0.001	-0.070	0.072	0.986	0.995
OID00685	SPARC	P09486	-0.060	-0.136	0.016	0.119	0.642
OID00687	TGF-alpha	P01135	-0.039	-0.115	0.036	0.306	0.756
OID00688	FURIN	P09958	-0.029	-0.102	0.043	0.428	0.798
OID00689	CYR61	O00622	-0.043	-0.114	0.028	0.231	0.733
OID00690	hK14	Q9P0G3	0.016	-0.056	0.087	0.664	0.869
OID00691	FADD	Q13158	0.018	-0.056	0.092	0.629	0.852
OID00692	MetAP 2	P50579	0.027	-0.052	0.105	0.505	0.818
OID00693	PVRL4	Q96NY8	-0.042	-0.113	0.028	0.233	0.733
OID00695	EPHA2	P29317	-0.039	-0.110	0.032	0.278	0.739
OID00696	ITGB5	P18084	-0.036	-0.111	0.039	0.347	0.775
OID00698	SEZ6L	Q9BYH1	-0.058	-0.130	0.015	0.117	0.637
OID00749	GPNMB	Q14956	-0.065	-0.142	0.012	0.099	0.607
OID00701	MIA	Q16674	0.010	-0.064	0.084	0.796	0.917
OID00702	CTSV	O60911	0.048	-0.020	0.117	0.166	0.672
OID00704	XPNPEP2	O43895	-0.033	-0.106	0.041	0.381	0.781
OID00705	ERBB4	Q15303	-0.074	-0.149	0.001	0.052	0.503
OID00707	ADAM 8	P78325	-0.026	-0.090	0.039	0.429	0.798
OID00708	5'-NT	P21589	-0.071	-0.145	0.003	0.060	0.528
OID00709	CDKN1A	P38936	0.042	-0.036	0.119	0.290	0.744
OID00710	DLL1	O00548	-0.037	-0.109	0.035	0.317	0.756
OID00711	MK	P21741	-0.052	-0.124	0.020	0.153	0.657
OID00712	ABL1	P00519	0.022	-0.052	0.095	0.563	0.840
OID00713	FGF-BP1	Q14512	-0.035	-0.108	0.037	0.339	0.772
OID00714	TLR3	O15455	-0.011	-0.084	0.062	0.768	0.910
OID00715	LYN	P07948	0.033	-0.045	0.111	0.408	0.795
OID00716	RET	P07949	-0.013	-0.084	0.059	0.726	0.904
OID00717	VIM	P08670	0.024	-0.045	0.094	0.491	0.815
OID00718	TNFRSF19	Q9NS68	-0.039	-0.112	0.033	0.286	0.740
OID00719	CRNN	Q9UBG3	-0.075	-0.151	0.001	0.052	0.503
OID00720	TCL1A	P56279	-0.020	-0.089	0.050	0.578	0.840
OID00721	CD160	O95971	-0.020	-0.093	0.052	0.580	0.840
OID00722	TNFRSF4	P43489	-0.069	-0.136	-0.002	0.042	0.499
OID00724	WISP-1	O95388	-0.069	-0.142	0.005	0.066	0.533
OID00725	CXL17	Q6UXB2	-0.023	-0.084	0.038	0.452	0.805
OID00726	PPY	P01298	-0.022	-0.098	0.054	0.573	0.840
OID00727	S100A11	P31949	-0.033	-0.096	0.029	0.297	0.753
OID00728	AREG	P15514	-0.056	-0.128	0.016	0.124	0.654
OID00729	ESM-1	Q9NQ30	-0.008	-0.080	0.063	0.819	0.918
OID00730	CD207	Q9UJ71	0.003	-0.072	0.078	0.940	0.992
OID00732	WFDC2	Q14508	-0.054	-0.118	0.010	0.099	0.607
OID00734	MAD homolog 5	Q99717	0.027	-0.049	0.104	0.481	0.815
OID00735	ADAM-TS 15	Q8TE58	0.009	-0.057	0.074	0.792	0.917
OID00737	RSPO3	Q9BXY4	-0.054	-0.126	0.018	0.143	0.657
OID00738	FR-gamma	P41439	-0.078	-0.155	-0.001	0.047	0.503
OID00739	CEACAM5	P06731	-0.048	-0.122	0.026	0.201	0.720
OID00740	VEGFR-3	P35916	-0.063	-0.138	0.012	0.100	0.607
OID00741	MUC-16	Q8WXI7	-0.083	-0.156	-0.010	0.026	0.437
OID00742	WIF-1	Q9Y5W5	-0.041	-0.115	0.033	0.279	0.739
OID00744	FCRLB	Q6BAA4	-0.029	-0.103	0.044	0.431	0.798
OID00745	ANXA1	P04083	0.001	-0.066	0.067	0.986	0.995
OID00746	FR-alpha	P15328	-0.056	-0.130	0.017	0.131	0.656
OID05400	CD22	P20273	-0.025	-0.097	0.048	0.499	0.815
OID05401	INPP1	P49441	-0.014	-0.087	0.060	0.710	0.893
OID05402	ALPP	P05187	-0.074	-0.129	-0.020	0.008	0.343
OID05404	CGB3	P0DN86	-0.051	-0.111	0.008	0.092	0.606
OID05405	TBL1X	O60907	0.000	-0.076	0.076	1.000	1.000
OID05406	NAMPT	P43490	0.002	-0.061	0.066	0.941	0.992
OID05407	IL17F	Q96PD4	0.004	-0.073	0.081	0.919	0.980
OID05408	VMO1	Q7Z5L0	-0.020	-0.096	0.056	0.598	0.847
OID05409	TPMT	P51580	0.008	-0.065	0.082	0.819	0.918
OID05410	IFNGR2	P38484	-0.018	-0.091	0.054	0.621	0.852
OID05411	KLK4	Q9Y5K2	-0.029	-0.092	0.035	0.372	0.779
OID05412	ERP44	Q9BS26	0.023	-0.054	0.099	0.561	0.840
OID05413	CBLN4	Q9NTU7	0.026	-0.046	0.098	0.473	0.815
OID05414	ACAA1	P09110	0.058	-0.018	0.134	0.135	0.656
OID05415	NT5C3A	Q9H0P0	0.035	-0.043	0.113	0.378	0.781
OID05416	GAMT	Q14353	-0.030	-0.104	0.044	0.428	0.798
OID05417	HEXA	P06865	-0.041	-0.116	0.033	0.276	0.739
OID05419	S100A16	Q96FQ6	0.037	-0.036	0.110	0.316	0.756
OID05420	PSPN	O60542	0.001	-0.050	0.052	0.966	0.995
OID05421	DCTPP1	Q9H773	-0.043	-0.118	0.031	0.254	0.739
OID05422	MANSC1	Q9H8J5	-0.020	-0.093	0.053	0.590	0.840
OID05423	GFER	P55789	0.036	-0.041	0.114	0.357	0.777
OID05424	RP2	O75695	0.027	-0.051	0.105	0.492	0.815
OID05425	JCHAIN	P01591	-0.034	-0.107	0.038	0.353	0.776
OID05426	RAB6A	P20340	0.011	-0.056	0.079	0.738	0.907
OID05427	C1QA	P02745	0.003	-0.070	0.075	0.939	0.992
OID05428	AKR1B1	P15121	0.028	-0.048	0.103	0.470	0.815
OID05429	SCG2	P13521	-0.039	-0.114	0.037	0.316	0.756
OID05430	RFNG	Q9Y644	-0.059	-0.129	0.010	0.095	0.607
OID05431	MLN	P12872	0.026	-0.048	0.099	0.492	0.815
OID05432	TNFAIP8	O95379	0.014	-0.057	0.085	0.703	0.891
OID05433	AIF1	P55008	-0.006	-0.076	0.063	0.860	0.935
OID05434	ARHGAP25	P42331	0.038	-0.036	0.112	0.315	0.756
OID05435	IL1B	P01584	0.009	-0.061	0.078	0.808	0.917
OID05436	CCT5	P48643	0.030	-0.044	0.105	0.421	0.798
OID05437	CASP2	P42575	0.028	-0.049	0.104	0.476	0.815
OID05438	ELOA	Q14241	-0.006	-0.062	0.050	0.838	0.924
OID05439	NCS1	P62166	-0.007	-0.077	0.063	0.845	0.925
OID05440	LSP1	P33241	-0.002	-0.066	0.062	0.945	0.992
OID05441	AFP	P02771	0.010	-0.062	0.083	0.779	0.910
OID05442	GOPC	Q9HD26	0.043	-0.034	0.120	0.274	0.739
OID05443	USO1	O60763	0.044	-0.035	0.122	0.271	0.739
OID05444	CNPY2	Q9Y2B0	0.097	0.023	0.171	0.010	0.355
OID05447	9-Sep	Q9UHD8	-0.017	-0.085	0.052	0.627	0.852
OID05448	AIMP1	Q12904	0.031	-0.048	0.110	0.439	0.799
OID05449	SCGN	O76038	0.018	-0.056	0.091	0.637	0.856
OID05450	CDC27	P30260	0.056	-0.020	0.132	0.147	0.657
OID05451	TXNDC15	Q96J42	-0.046	-0.118	0.027	0.214	0.721
OID05452	ICAM 5	Q9UMF0	-0.087	-0.157	-0.016	0.016	0.433
OID05453	FUS	P35637	0.007	-0.058	0.073	0.826	0.920
OID05454	PTP4A1	Q93096	-0.034	-0.111	0.042	0.380	0.781
OID05455	FOXO3	O43524	0.030	-0.047	0.107	0.443	0.800
OID05456	VWA1	Q6PCB0	-0.037	-0.110	0.036	0.314	0.756
OID05457	FLT3	P36888	-0.020	-0.096	0.056	0.605	0.847
OID05458	COL9A1	P20849	0.043	-0.031	0.118	0.254	0.739
OID05459	BRK1	Q8WUW1	-0.006	-0.082	0.070	0.875	0.947
OID05460	NELL1	Q92832	-0.031	-0.106	0.044	0.412	0.795
OID05461	SFTPA1	Q8IWL2	0.006	-0.060	0.073	0.848	0.925
OID05462	VPS37A	Q8NEZ2	0.023	-0.052	0.099	0.542	0.838
OID05463	DRG2	P55039	0.033	-0.043	0.109	0.386	0.781
OID05464	HMBS	P08397	-0.007	-0.080	0.065	0.840	0.924
OID05465	CLIP2	Q9UDT6	0.038	-0.042	0.117	0.351	0.775
OID05466	CXCL14	O95715	-0.062	-0.127	0.003	0.062	0.528
OID05467	HSPB6	O14558	-0.078	-0.145	-0.012	0.020	0.436
OID05468	ATP6V1D	Q9Y5K8	0.024	-0.052	0.100	0.534	0.838
OID05469	LAP3	P28838	-0.018	-0.096	0.060	0.645	0.860
OID05470	LACTB2	Q53H82	0.043	-0.034	0.121	0.274	0.739
OID05471	HBQ1	P09105	-0.007	-0.077	0.063	0.837	0.924
OID05472	SCLY	Q96I15	0.010	-0.061	0.081	0.776	0.910
OID05473	MYO9B	Q13459	0.033	-0.039	0.105	0.370	0.779
OID05474	CD300E	Q496F6	-0.032	-0.100	0.037	0.364	0.778
OID05475	SPINK4	O60575	-0.080	-0.152	-0.008	0.029	0.450
OID05476	YTHDF3	Q7Z739	0.011	-0.067	0.089	0.779	0.910
OID05477	CDHR2	Q9BYE9	-0.061	-0.127	0.005	0.069	0.540
OID05478	CPVL	Q9H3G5	-0.099	-0.173	-0.025	0.009	0.343
OID05479	ICAM4	Q14773	0.005	-0.069	0.079	0.896	0.962
OID05480	PSMD9	O00233	0.019	-0.041	0.080	0.529	0.838
OID05481	ACTN4	O43707	-0.009	-0.084	0.065	0.803	0.917
OID05482	VPS53	Q5VIR6	0.036	-0.042	0.113	0.364	0.778
OID05483	CALCOCO1	Q9P1Z2	0.043	-0.033	0.119	0.262	0.739
OID05484	UBAC1	Q9BSL1	0.024	-0.052	0.099	0.536	0.838
OID05485	GGA1	Q9UJY5	0.022	-0.051	0.096	0.547	0.838
OID05486	PTPRM	P28827	-0.047	-0.122	0.028	0.215	0.721
OID05487	GALNT7	Q86SF2	-0.046	-0.121	0.030	0.235	0.735
OID05488	FLT1	P17948	-0.056	-0.132	0.019	0.144	0.657
OID05489	VAT1	Q99536	0.032	-0.042	0.107	0.391	0.786
OID05490	TPT1	P13693	0.000	-0.072	0.072	0.997	0.999
OID05491	L1CAM	P32004	-0.086	-0.157	-0.015	0.018	0.433
OID05492	GPA33	Q99795	0.074	0.000	0.147	0.049	0.503
OID05493	HLA-E	P13747	-0.032	-0.103	0.039	0.375	0.781
OID05494	PCDH1	Q08174	-0.035	-0.108	0.037	0.340	0.772
OID05495	NPY	P01303	-0.020	-0.090	0.051	0.583	0.840

## Sheet: Excel Table S4
Excel Table S4. Associations between annual average daily 8h maximum ozone (O3) exposure level and plasma levels of each protein. The standardized log2-transformed concentration of each protein was regressed on the annual average level of each air pollutant, controlling for age at blood draw, gender, BMI, education level, alcohol use, fruit and vegetable consumption, smoking status, and pack-year…
Olink ID	Protein Name	UniProt ID	Effect estimate	Lower 95% CI	Upper 95% CI	P	FDR
OID00563	TNFRSF14	Q92956	0.055	-0.017	0.128	0.131	0.649
OID00564	LDL receptor	P01130	0.001	-0.071	0.072	0.989	0.999
OID00565	ITGB2	P05107	0.022	-0.051	0.096	0.549	0.968
OID00566	IL-17RA	Q96F46	-0.016	-0.092	0.060	0.678	0.984
OID00567	TNF-R2	P20333	0.073	0.003	0.142	0.040	0.487
OID00568	MMP-9	P14780	-0.052	-0.120	0.017	0.137	0.649
OID00569	EPHB4	P54760	0.058	-0.013	0.130	0.108	0.614
OID00570	IL2-RA	P01589	0.038	-0.032	0.108	0.287	0.838
OID00571	OPG	O00300	-0.038	-0.108	0.033	0.293	0.838
OID00572	ALCAM	Q13740	-0.012	-0.081	0.058	0.739	0.984
OID00573	TFF3	Q07654	-0.025	-0.091	0.042	0.463	0.922
OID00574	SELP	P16109	-0.005	-0.082	0.072	0.892	0.989
OID00575	CSTB	P04080	0.028	-0.038	0.094	0.401	0.907
OID00576	MCP-1	P13500	-0.011	-0.082	0.060	0.763	0.984
OID00577	CD163	Q86VB7	0.000	-0.072	0.072	0.997	1.000
OID00578	Gal-3	P17931	-0.004	-0.067	0.059	0.893	0.989
OID00579	GRN	P28799	-0.007	-0.081	0.066	0.843	0.989
OID00131	NT-proBNP		0.063	-0.006	0.131	0.072	0.515
OID00581	BLM hydrolase	Q13867	-0.031	-0.103	0.041	0.404	0.907
OID00582	PLC	P98160	0.063	-0.008	0.135	0.083	0.515
OID00583	LTBR	P36941	0.048	-0.021	0.117	0.174	0.719
OID00584	Notch 3	Q9UM47	-0.020	-0.092	0.052	0.575	0.968
OID00585	TIMP4	Q99727	0.034	-0.037	0.105	0.349	0.905
OID00586	CNTN1	Q12860	-0.089	-0.164	-0.014	0.020	0.395
OID00587	CDH5	P33151	-0.021	-0.096	0.054	0.582	0.968
OID00588	TLT-2	Q5T2D2	0.069	-0.004	0.143	0.065	0.515
OID00589	FABP4	P15090	0.006	-0.057	0.069	0.860	0.989
OID00590	TFPI	P10646	0.010	-0.063	0.083	0.787	0.984
OID00591	PAI	P05121	-0.009	-0.085	0.067	0.810	0.984
OID00592	CCL24	O00175	0.004	-0.071	0.080	0.908	0.989
OID00593	TR	P02786	0.055	-0.017	0.127	0.133	0.649
OID00594	TNFRSF10C	O14798	0.009	-0.061	0.078	0.804	0.984
OID00595	GDF-15	Q99988	0.032	-0.033	0.096	0.336	0.893
OID00596	SELE	P16581	-0.054	-0.126	0.017	0.136	0.649
OID00597	AZU1	P20160	0.017	-0.040	0.074	0.556	0.968
OID00598	DLK-1	P80370	-0.007	-0.079	0.065	0.847	0.989
OID00599	SPON1	Q9HCB6	-0.021	-0.092	0.050	0.558	0.968
OID00600	MPO	P05164	0.059	-0.006	0.123	0.073	0.515
OID00601	CXCL16	Q9H2A7	0.030	-0.043	0.103	0.414	0.907
OID00602	IL-6RA	P08887	0.002	-0.070	0.074	0.958	0.999
OID00603	RETN	Q9HD89	0.045	-0.020	0.109	0.172	0.719
OID00604	IGFBP-1	P08833	0.021	-0.047	0.088	0.544	0.968
OID00605	CHIT1	Q13231	0.019	-0.057	0.095	0.624	0.981
OID00606	TR-AP	P13686	-0.027	-0.098	0.045	0.465	0.922
OID05026	GP6	Q9HCN6	0.000	-0.077	0.077	0.999	1.000
OID00608	PSP-D	P35247	-0.016	-0.089	0.056	0.655	0.984
OID00609	PI3	P19957	0.029	-0.036	0.094	0.382	0.907
OID00610	Ep-CAM	P16422	-0.063	-0.134	0.008	0.083	0.515
OID00611	AP-N	P15144	-0.051	-0.126	0.025	0.185	0.740
OID00612	AXL	P30530	0.040	-0.032	0.113	0.277	0.838
OID00613	IL-1RT1	P14778	-0.021	-0.091	0.050	0.561	0.968
OID00614	MMP-2	P08253	-0.004	-0.074	0.066	0.916	0.989
OID00615	FAS	P25445	0.001	-0.071	0.073	0.977	0.999
OID00616	MB	P02144	0.019	-0.049	0.087	0.586	0.968
OID00617	TNFSF13B	Q9Y275	0.045	-0.027	0.117	0.222	0.785
OID00618	PRTN3	P24158	0.071	0.017	0.124	0.010	0.332
OID00619	PCSK9	Q8NBP7	0.001	-0.069	0.071	0.980	0.999
OID00620	U-PAR	Q03405	0.044	-0.024	0.112	0.201	0.775
OID00621	OPN	P10451	0.038	-0.033	0.110	0.292	0.838
OID00622	CTSD	P07339	0.024	-0.051	0.098	0.529	0.968
OID00623	PGLYRP1	O75594	0.041	-0.026	0.107	0.230	0.794
OID00624	CPA1	P15085	0.023	-0.052	0.098	0.542	0.968
OID00625	JAM-A	Q9Y624	-0.004	-0.081	0.073	0.915	0.989
OID00626	Gal-4	P56470	-0.010	-0.078	0.058	0.774	0.984
OID00627	IL-1RT2	P27930	-0.060	-0.136	0.016	0.123	0.635
OID00628	SHPS-1	P78324	0.053	-0.020	0.126	0.152	0.675
OID00629	CCL15	Q16663	0.046	-0.027	0.119	0.212	0.778
OID00630	CASP-3	P42574	0.005	-0.072	0.081	0.902	0.989
OID00631	uPA	P00749	0.033	-0.042	0.108	0.385	0.907
OID00632	CPB1	P15086	0.038	-0.036	0.113	0.312	0.867
OID00633	CHI3L1	P36222	0.010	-0.061	0.082	0.771	0.984
OID00634	ST2	Q01638	0.022	-0.043	0.087	0.500	0.954
OID00635	t-PA	P00750	-0.005	-0.079	0.069	0.895	0.989
OID00636	SCGB3A2	Q96PL1	0.004	-0.063	0.071	0.914	0.989
OID00637	EGFR	P00533	-0.058	-0.127	0.011	0.100	0.598
OID00638	IGFBP-7	Q16270	0.019	-0.051	0.088	0.597	0.968
OID00639	CD93	Q9NPY3	0.040	-0.032	0.112	0.272	0.838
OID00640	IL-18BP	O95998	0.066	-0.003	0.135	0.060	0.505
OID00641	COL1A1	P02452	0.031	-0.044	0.106	0.420	0.907
OID00642	PON3	Q15166	-0.011	-0.081	0.060	0.764	0.984
OID00643	CTSZ	Q9UBR2	0.011	-0.062	0.084	0.766	0.984
OID00644	MMP-3	P08254	0.020	-0.044	0.084	0.544	0.968
OID00645	RARRES2	Q99969	0.066	-0.006	0.138	0.073	0.515
OID00646	ICAM-2	P13598	-0.035	-0.110	0.040	0.354	0.905
OID00647	KLK6	Q92876	0.037	-0.036	0.110	0.317	0.868
OID00648	PDGF subunit A	P04085	-0.016	-0.090	0.058	0.671	0.984
OID00649	TNF-R1	P19438	0.085	0.015	0.154	0.017	0.358
OID00650	IGFBP-2	P18065	0.102	0.038	0.166	0.002	0.179
OID00651	vWF	P04275	-0.005	-0.079	0.070	0.897	0.989
OID00652	PECAM-1	P16284	0.007	-0.069	0.084	0.851	0.989
OID00132	MEPE	Q9NQ76	0.053	-0.016	0.122	0.133	0.649
OID00654	CCL16	O15467	0.009	-0.064	0.083	0.803	0.984
OID00752	IL8	P10145	0.024	-0.050	0.098	0.528	0.968
OID00753	TNFRSF9	Q07011	0.080	0.010	0.149	0.025	0.413
OID00754	TIE2	Q02763	0.011	-0.062	0.084	0.765	0.984
OID00755	MCP-3	P80098	0.070	-0.001	0.140	0.052	0.504
OID00756	CD40-L	P29965	-0.011	-0.087	0.066	0.778	0.984
OID00757	IL-1 alpha	P01583	0.009	-0.069	0.087	0.815	0.984
OID00758	CD244	Q9BZW8	0.046	-0.028	0.120	0.219	0.780
OID00760	ANGPT1	Q15389	-0.028	-0.105	0.048	0.468	0.922
OID00762	PGF	P49763	0.077	0.012	0.142	0.021	0.396
OID00764	ADGRG1	Q9Y653	-0.057	-0.125	0.011	0.103	0.606
OID00766	CRTAM	O95727	0.037	-0.031	0.106	0.284	0.838
OID00767	CXCL11	O14625	0.016	-0.059	0.091	0.678	0.984
OID00768	MCP-4	Q99616	-0.014	-0.086	0.057	0.695	0.984
OID00770	FGF2	P09038	-0.039	-0.116	0.038	0.319	0.868
OID00771	CXCL9	Q07325	0.082	0.017	0.146	0.013	0.332
OID00772	CD8A	P01732	0.052	-0.018	0.122	0.144	0.665
OID00773	CAIX	Q16790	0.017	-0.058	0.093	0.651	0.984
OID00776	CD4	P01730	0.085	0.019	0.152	0.012	0.332
OID00777	NOS3	P29474	0.065	0.000	0.130	0.050	0.504
OID00779	Gal-9	O00182	0.068	0.003	0.134	0.041	0.487
OID00781	CD40	P25942	0.072	-0.003	0.146	0.059	0.505
OID00782	IL18	Q14116	0.011	-0.065	0.086	0.775	0.984
OID00783	GZMH	P20718	0.044	-0.016	0.104	0.152	0.675
OID05550	KIR3DL1	P43629	0.005	-0.069	0.080	0.884	0.989
OID00786	CXCL1	P09341	0.053	-0.021	0.128	0.157	0.684
OID00787	TNFSF14	O43557	-0.001	-0.073	0.071	0.972	0.999
OID00788	IL33	O95760	-0.036	-0.111	0.040	0.355	0.905
OID00789	TWEAK	O43508	0.010	-0.064	0.084	0.794	0.984
OID00790	PDGF subunit B	P01127	-0.003	-0.075	0.069	0.935	0.995
OID00791	PDCD1	Q15116	0.006	-0.066	0.077	0.878	0.989
OID00792	FASLG	P48023	0.032	-0.042	0.107	0.390	0.907
OID00793	CD28	P10747	-0.027	-0.107	0.052	0.495	0.952
OID00794	CCL19	Q99731	0.012	-0.059	0.083	0.739	0.984
OID00795	MCP-2	P80075	0.040	-0.034	0.113	0.289	0.838
OID00796	CCL4	P13236	0.045	-0.026	0.117	0.211	0.778
OID00798	Gal-1	P09382	0.034	-0.036	0.104	0.343	0.897
OID00799	PD-L1	Q9NZQ7	0.058	-0.007	0.123	0.080	0.515
OID00800	CD27	P26842	0.057	-0.007	0.121	0.081	0.515
OID00801	CXCL5	P42830	-0.033	-0.106	0.040	0.378	0.907
OID00802	IL5	P05113	0.019	-0.056	0.093	0.620	0.981
OID00803	HGF	P14210	0.019	-0.046	0.085	0.559	0.968
OID00804	GZMA	P12544	0.032	-0.034	0.098	0.336	0.893
OID00805	HO-1	P09601	0.031	-0.042	0.104	0.405	0.907
OID00806	CX3CL1	P78423	0.026	-0.042	0.093	0.457	0.915
OID00807	CXCL10	P02778	0.109	0.040	0.179	0.002	0.179
OID00808	CD70	P32970	-0.007	-0.076	0.063	0.844	0.989
OID00809	IL10	P22301	0.063	-0.013	0.139	0.104	0.608
OID00810	TNFRSF12A	Q9NP84	0.064	-0.005	0.133	0.068	0.515
OID00811	CCL23	P55773	0.029	-0.044	0.101	0.436	0.907
OID00813	CCL3	P10147	0.046	-0.029	0.121	0.224	0.786
OID00814	MMP7	P09237	0.031	-0.041	0.102	0.400	0.907
OID00815	ARG1	P05089	-0.045	-0.114	0.024	0.202	0.775
OID00816	NCR1	O76036	0.049	-0.015	0.114	0.133	0.649
OID00817	DCN	P07585	0.035	-0.033	0.103	0.316	0.868
OID00818	TNFRSF21	O75509	0.034	-0.039	0.106	0.363	0.907
OID00820	MIC-A/B	Q29983/Q29980	0.026	-0.049	0.100	0.496	0.952
OID00821	CCL17	Q92583	0.068	-0.003	0.139	0.060	0.505
OID00822	ANGPT2	O15123	0.030	-0.039	0.100	0.388	0.907
OID00823	PTN	P21246	0.023	-0.036	0.081	0.443	0.907
OID00824	CXCL12	P48061	0.035	-0.039	0.110	0.352	0.905
OID00826	LAMP3	Q9UQV4	0.098	0.036	0.161	0.002	0.179
OID00828	ICOSLG	O75144	0.029	-0.045	0.104	0.438	0.907
OID00829	MMP12	P39900	0.102	0.041	0.164	0.001	0.179
OID00830	CXCL13	O43927	0.082	0.010	0.154	0.026	0.413
OID00831	PD-L2	Q9BQ51	0.072	0.001	0.143	0.046	0.495
OID00832	VEGFA	P15692	0.085	0.012	0.159	0.023	0.413
OID00833	IL4	P05112	0.037	-0.039	0.114	0.336	0.893
OID05553	LAG3	P18627	0.040	-0.033	0.112	0.284	0.838
OID00835	IL12RB1	P42701	0.069	0.003	0.135	0.039	0.487
OID00836	IL13	P35225	-0.030	-0.102	0.042	0.406	0.907
OID00837	CCL20	P78556	0.030	-0.041	0.101	0.411	0.907
OID00839	KLRD1	Q13241	0.044	-0.026	0.115	0.217	0.778
OID00840	GZMB	P10144	0.012	-0.054	0.078	0.729	0.984
OID00841	CD83	Q01151	0.110	0.041	0.179	0.002	0.179
OID00842	IL12	P29459/P29460	0.019	-0.048	0.086	0.576	0.968
OID00843	CSF-1	P09603	0.095	0.027	0.163	0.006	0.304
OID00475	GDNF	P39905	0.042	-0.024	0.109	0.212	0.778
OID00476	CDCP1	Q9H5V8	0.086	0.018	0.153	0.013	0.332
OID00478	IL7	P13232	0.046	-0.027	0.119	0.213	0.778
OID00480	LAP TGF-beta-1	P01137	0.001	-0.075	0.077	0.974	0.999
OID00483	IL-17C	Q9P0M4	0.050	-0.019	0.120	0.156	0.684
OID00485	IL-17A	Q16552	-0.068	-0.141	0.006	0.071	0.515
OID00487	AXIN1	O15169	-0.012	-0.089	0.065	0.767	0.984
OID00489	IL-20RA	Q9UHF4	0.001	-0.072	0.073	0.986	0.999
OID00491	CST5	P28325	-0.002	-0.073	0.069	0.957	0.999
OID00492	IL-2RB	P14784	0.028	-0.051	0.107	0.482	0.933
OID00494	OSM	P13725	0.008	-0.060	0.076	0.815	0.984
OID00495	IL2	P60568	0.025	-0.047	0.096	0.501	0.954
OID00497	TSLP	Q969D9	-0.011	-0.081	0.058	0.750	0.984
OID00499	CD6	P30203	0.005	-0.062	0.071	0.891	0.989
OID00502	SLAMF1	Q13291	0.041	-0.029	0.112	0.246	0.830
OID00505	CCL11	P51671	0.019	-0.048	0.086	0.578	0.968
OID00507	FGF-23	Q9GZV9	0.079	0.010	0.148	0.026	0.413
OID00508	IL-10RA	Q13651	0.000	-0.072	0.072	0.998	1.000
OID00509	FGF-5	P12034	0.007	-0.070	0.084	0.860	0.989
OID00510	MMP-1	P03956	0.050	-0.023	0.124	0.180	0.731
OID00511	LIF-R	P42702	-0.043	-0.114	0.028	0.238	0.813
OID00512	FGF-21	Q9NSA1	0.032	-0.041	0.105	0.394	0.907
OID00514	IL-15RA	Q13261	0.015	-0.053	0.083	0.671	0.984
OID00515	IL-10RB	Q08334	0.022	-0.052	0.096	0.554	0.968
OID00516	IL-22 RA1	Q8N6P7	0.021	-0.046	0.088	0.532	0.968
OID00517	IL-18R1	Q13478	0.017	-0.053	0.086	0.636	0.981
OID00519	Beta-NGF	P01138	0.027	-0.034	0.089	0.378	0.907
OID00521	TRANCE	O14788	0.047	-0.027	0.121	0.211	0.778
OID00523	IL-12B	P29460	0.027	-0.042	0.096	0.440	0.907
OID00524	IL-24	Q13007	0.021	-0.051	0.093	0.564	0.968
OID00526	ARTN	Q5T4W7	0.007	-0.069	0.083	0.860	0.989
OID00527	MMP-10	P09238	0.088	0.019	0.157	0.013	0.332
OID00529	TNF	P01375	0.020	-0.058	0.098	0.609	0.973
OID00531	CD5	P06127	0.027	-0.038	0.093	0.413	0.907
OID00533	Flt3L	P49771	-0.011	-0.084	0.061	0.762	0.984
OID00534	CXCL6	P80162	0.022	-0.051	0.095	0.552	0.968
OID00536	4E-BP1	Q13541	-0.023	-0.100	0.053	0.547	0.968
OID00537	IL-20	Q9NYY1	0.029	-0.045	0.104	0.438	0.907
OID00538	SIRT2	Q8IXJ6	-0.003	-0.078	0.073	0.946	0.998
OID00539	CCL28	Q9NRJ3	0.003	-0.069	0.075	0.941	0.996
OID01213	DNER	Q8NFT8	-0.031	-0.105	0.043	0.404	0.907
OID00541	EN-RAGE	P80511	0.037	-0.029	0.102	0.272	0.838
OID00544	IFN-gamma	P01579	0.004	-0.069	0.077	0.916	0.989
OID00545	FGF-19	O95750	0.056	-0.014	0.125	0.115	0.624
OID00547	LIF	P15018	0.031	-0.044	0.106	0.416	0.907
OID00548	NRTN	Q99748	-0.010	-0.078	0.059	0.781	0.984
OID00550	CASP-8	Q14790	0.016	-0.050	0.082	0.632	0.981
OID00551	CCL25	O15444	0.017	-0.054	0.089	0.633	0.981
OID00554	NT-3	P20783	-0.008	-0.084	0.068	0.832	0.989
OID00557	ST1A1	P50225	-0.010	-0.082	0.062	0.782	0.984
OID00558	STAMBP	O95630	0.007	-0.068	0.082	0.862	0.989
OID00560	ADA	P00813	0.058	-0.006	0.122	0.074	0.515
OID00561	TNFB	P01374	0.066	-0.008	0.139	0.079	0.515
OID05127	IFNL1	Q8IU54	0.084	0.010	0.157	0.025	0.413
OID05128	EIF4B	P23588	0.000	-0.078	0.078	1.000	1.000
OID05129	CRADD	P78560	-0.021	-0.095	0.053	0.584	0.968
OID05131	TDGF1	P13385	0.001	-0.070	0.072	0.983	0.999
OID05132	ECE1	P42892	0.006	-0.068	0.079	0.882	0.989
OID05133	CETN2	P41208	0.016	-0.057	0.089	0.672	0.984
OID05134	CDH15	P55291	0.015	-0.047	0.077	0.630	0.981
OID05135	SMOC1	Q9H4F8	0.083	0.018	0.147	0.012	0.332
OID05521	ADGRB3	O60242	0.003	-0.067	0.074	0.924	0.990
OID05137	KLB	Q86Z14	0.019	-0.052	0.090	0.598	0.968
OID05138	CDH17	Q12864	-0.054	-0.127	0.020	0.151	0.675
OID05140	BST2	Q10589	0.039	-0.032	0.110	0.281	0.838
OID05141	PTPN1	P18031	-0.013	-0.087	0.060	0.719	0.984
OID05142	SRP14	P37108	-0.002	-0.068	0.064	0.950	0.999
OID05143	ATP6V1F	Q16864	0.015	-0.044	0.074	0.612	0.975
OID05144	RBKS	Q9H477	-0.001	-0.068	0.067	0.986	0.999
OID05146	FKBP7	Q9Y680	0.017	-0.057	0.090	0.656	0.984
OID05147	ANXA10	Q9UJ72	0.055	-0.018	0.129	0.138	0.649
OID05148	GSTP1	P09211	0.003	-0.073	0.079	0.944	0.997
OID05149	KIR2DL3	P43628	0.072	-0.002	0.146	0.058	0.505
OID05150	RPS6KB1	P23443	-0.016	-0.091	0.059	0.674	0.984
OID05151	EREG	O14944	0.009	-0.064	0.083	0.800	0.984
OID05152	CD302	Q8IX05	0.008	-0.065	0.082	0.820	0.985
OID05153	IMPA1	P29218	0.028	-0.045	0.101	0.446	0.907
OID05154	CRIP2	P52943	0.006	-0.059	0.070	0.866	0.989
OID05522	LTBP3	Q9NS15	0.062	-0.008	0.132	0.083	0.515
OID05156	CTF1	Q16619	0.015	-0.055	0.085	0.675	0.984
OID05157	FHIT	P49789	-0.011	-0.086	0.063	0.766	0.984
OID05158	CLSTN1	O94985	-0.025	-0.092	0.042	0.458	0.915
OID05159	HSP90B1	P14625	0.034	-0.044	0.112	0.390	0.907
OID05160	LEPR	P48357	-0.036	-0.104	0.033	0.307	0.860
OID05161	CD33	P20138	0.013	-0.059	0.086	0.716	0.984
OID05162	ADAM15	Q13444	-0.071	-0.144	0.002	0.056	0.505
OID05163	NDRG1	Q92597	0.029	-0.039	0.096	0.402	0.907
OID05164	CEACAM3	P40198	0.009	-0.046	0.064	0.744	0.984
OID05165	GBP2	P32456	0.007	-0.065	0.078	0.855	0.989
OID05166	FGFR2	P21802	0.039	-0.033	0.110	0.287	0.838
OID05167	NXPH1	P58417	-0.007	-0.061	0.046	0.787	0.984
OID05168	NAA10	P41227	0.010	-0.066	0.086	0.795	0.984
OID05169	IL15	P40933	0.018	-0.057	0.093	0.638	0.981
OID05170	DSG3	P32926	0.026	-0.043	0.096	0.457	0.915
OID05171	SFRP1	Q8N474	-0.014	-0.086	0.057	0.695	0.984
OID05174	IFI30	P13284	0.062	0.000	0.123	0.051	0.504
OID05175	FCAR	P24071	-0.009	-0.080	0.061	0.790	0.984
OID05176	PRTFDC1	Q9NRG1	-0.013	-0.090	0.063	0.730	0.984
OID05177	PLA2G10	O15496	0.027	-0.046	0.100	0.469	0.922
OID05178	IKZF2	Q9UKS7	0.017	-0.055	0.089	0.641	0.982
OID05179	UBE2F	Q969M7	-0.004	-0.079	0.071	0.908	0.989
OID05180	DPEP2	Q9H4A9	-0.049	-0.125	0.028	0.210	0.778
OID05181	TBCB	Q99426	-0.014	-0.091	0.063	0.717	0.984
OID05182	NPM1	P06748	0.025	-0.039	0.089	0.440	0.907
OID05183	ASGR1	P07306	0.039	-0.032	0.110	0.276	0.838
OID05184	EPHA10	Q5JZY3	0.032	-0.047	0.110	0.428	0.907
OID05185	COL4A3BP	Q9Y5P4	0.015	-0.058	0.088	0.682	0.984
OID05186	PSG1	P11464	0.043	-0.029	0.114	0.239	0.813
OID05187	PSME1	Q06323	-0.002	-0.075	0.071	0.962	0.999
OID05188	KIRREL2	Q6UWL6	0.020	-0.055	0.095	0.601	0.968
OID05189	PAEP	P09466	0.064	-0.009	0.136	0.084	0.517
OID05190	CCL27	Q9Y4X3	-0.006	-0.079	0.068	0.883	0.989
OID05191	MAD1L1	Q9Y6D9	0.042	-0.011	0.096	0.120	0.635
OID05192	AKT1S1	Q96B36	0.031	-0.044	0.105	0.418	0.907
OID05193	PTS	Q03393	-0.038	-0.105	0.030	0.273	0.838
OID05194	IL32	P24001	0.029	-0.039	0.097	0.398	0.907
OID05195	FUT8	Q9BYC5	-0.003	-0.078	0.071	0.928	0.992
OID05196	TPPP3	Q9BW30	-0.034	-0.108	0.039	0.360	0.907
OID05197	PFDN2	Q9UHV9	0.036	-0.038	0.109	0.339	0.893
OID05198	CARHSP1	Q9Y2V2	-0.063	-0.129	0.002	0.059	0.505
OID05199	VSTM1	Q6UX27	0.039	-0.035	0.113	0.298	0.843
OID05200	DEFB4A	O15263	0.071	0.002	0.139	0.042	0.487
OID05201	ABHD14B	Q96IU4	-0.063	-0.134	0.009	0.086	0.521
OID05202	AARSD1	Q9BTE6	-0.015	-0.083	0.053	0.660	0.984
OID05203	PHOSPHO1	Q8TCT1	0.024	-0.048	0.096	0.510	0.959
OID05204	DUSP3	P51452	-0.022	-0.097	0.054	0.570	0.968
OID05205	TNFRSF13C	Q96RJ3	0.058	-0.016	0.131	0.123	0.635
OID05206	NEFL	P07196	0.052	-0.017	0.122	0.138	0.649
OID05207	HMOX2	P30519	0.052	-0.017	0.121	0.141	0.655
OID05208	RNF31	Q96EP0	0.007	-0.070	0.084	0.861	0.989
OID05209	DPEP1	P16444	-0.021	-0.093	0.052	0.577	0.968
OID05210	SNCG	O76070	0.034	-0.038	0.106	0.353	0.905
OID05211	IL3RA	P26951	-0.003	-0.071	0.065	0.932	0.993
OID05212	AOC1	P19801	0.020	-0.050	0.089	0.580	0.968
OID05213	KIF1BP	Q96EK5	-0.010	-0.087	0.066	0.790	0.984
OID05214	PPP3R1	P63098	0.027	-0.045	0.100	0.455	0.915
OID05215	ILKAP	Q9H0C8	0.013	-0.052	0.079	0.689	0.984
OID05216	ISLR2	Q6UXK2	0.012	-0.063	0.088	0.749	0.984
OID05217	ING1	Q9UK53	0.026	-0.023	0.074	0.296	0.843
OID05218	PMVK	Q15126	-0.044	-0.121	0.032	0.255	0.838
OID05219	WWP2	O00308	0.012	-0.060	0.084	0.748	0.984
OID05220	FKBP5	Q13451	-0.006	-0.083	0.071	0.872	0.989
OID05221	GGT5	P36269	0.007	-0.066	0.080	0.853	0.989
OID05222	CD63	P08962	0.053	-0.021	0.127	0.158	0.684
OID00655	TXLNA	P40222	0.042	-0.034	0.117	0.277	0.838
OID00657	CPE	P16870	0.052	-0.019	0.122	0.151	0.675
OID00658	KLK13	Q9UKR3	0.005	-0.067	0.076	0.901	0.989
OID00659	CEACAM1	P13688	0.038	-0.037	0.112	0.319	0.868
OID00660	MSLN	Q13421	0.073	0.004	0.142	0.037	0.487
OID00661	TNFSF13	O75888	0.069	-0.003	0.142	0.062	0.506
OID00662	EGF	P01133	-0.030	-0.105	0.045	0.431	0.907
OID00663	TNFRSF6B	O95407	0.073	0.000	0.147	0.051	0.504
OID00664	SYND1	P18827	0.047	-0.023	0.117	0.189	0.748
OID00665	TGFR-2	P37173	0.086	0.016	0.156	0.017	0.358
OID00666	IL6	P05231	0.047	-0.024	0.118	0.190	0.748
OID00667	CD48	P09326	0.071	-0.001	0.142	0.054	0.504
OID00668	SCAMP3	O14828	0.041	-0.035	0.116	0.291	0.838
OID00669	LY9	Q9HBG7	0.007	-0.065	0.078	0.858	0.989
OID00670	IFN-gamma-R1	P15260	0.071	-0.001	0.143	0.054	0.504
OID00671	ITGAV	P06756	-0.015	-0.084	0.054	0.672	0.984
OID00672	TRAIL	P50591	0.087	0.017	0.156	0.014	0.332
OID00673	hK11	Q9UBX7	0.021	-0.052	0.094	0.564	0.968
OID00674	GPC1	P35052	0.003	-0.071	0.077	0.941	0.996
OID00675	TFPI-2	P48307	0.012	-0.060	0.085	0.738	0.984
OID00676	hK8	O60259	0.018	-0.053	0.089	0.620	0.981
OID00677	VEGFR-2	P35968	-0.012	-0.086	0.063	0.759	0.984
OID00678	LYPD3	O95274	-0.024	-0.098	0.050	0.518	0.968
OID00679	PODXL	O00592	-0.027	-0.102	0.048	0.478	0.929
OID00680	S100A4	P26447	0.007	-0.066	0.080	0.844	0.989
OID00681	IGF1R	P08069	-0.001	-0.068	0.065	0.968	0.999
OID00682	ERBB2	P04626	0.013	-0.057	0.084	0.707	0.984
OID00683	ERBB3	P21860	0.001	-0.067	0.070	0.974	0.999
OID00684	SCF	P21583	0.048	-0.022	0.118	0.176	0.722
OID00685	SPARC	P09486	0.023	-0.052	0.099	0.545	0.968
OID00687	TGF-alpha	P01135	0.066	-0.008	0.141	0.082	0.515
OID00688	FURIN	P09958	0.063	-0.008	0.134	0.082	0.515
OID00689	CYR61	O00622	-0.012	-0.083	0.058	0.726	0.984
OID00690	hK14	Q9P0G3	0.012	-0.059	0.082	0.745	0.984
OID00691	FADD	Q13158	0.017	-0.057	0.090	0.655	0.984
OID00692	MetAP 2	P50579	-0.008	-0.085	0.070	0.845	0.989
OID00693	PVRL4	Q96NY8	0.074	0.005	0.143	0.035	0.487
OID00695	EPHA2	P29317	0.049	-0.021	0.119	0.172	0.719
OID00696	ITGB5	P18084	0.030	-0.045	0.105	0.428	0.907
OID00698	SEZ6L	Q9BYH1	-0.010	-0.082	0.062	0.787	0.984
OID00749	GPNMB	Q14956	-0.004	-0.081	0.073	0.922	0.989
OID00701	MIA	Q16674	0.009	-0.064	0.083	0.800	0.984
OID00702	CTSV	O60911	-0.068	-0.136	-0.001	0.048	0.504
OID00704	XPNPEP2	O43895	-0.042	-0.115	0.031	0.254	0.838
OID00705	ERBB4	Q15303	-0.022	-0.097	0.052	0.558	0.968
OID00707	ADAM 8	P78325	0.067	0.004	0.130	0.038	0.487
OID00708	5'-NT	P21589	0.012	-0.062	0.085	0.755	0.984
OID00709	CDKN1A	P38936	0.016	-0.061	0.093	0.680	0.984
OID00710	DLL1	O00548	0.075	0.004	0.146	0.038	0.487
OID00711	MK	P21741	0.073	0.002	0.144	0.044	0.487
OID00712	ABL1	P00519	0.034	-0.039	0.107	0.362	0.907
OID00713	FGF-BP1	Q14512	0.051	-0.020	0.123	0.160	0.687
OID00714	TLR3	O15455	-0.004	-0.077	0.069	0.915	0.989
OID00715	LYN	P07948	-0.037	-0.115	0.040	0.339	0.893
OID00716	RET	P07949	-0.066	-0.136	0.004	0.063	0.507
OID00717	VIM	P08670	0.063	-0.006	0.132	0.074	0.515
OID00718	TNFRSF19	Q9NS68	0.094	0.023	0.165	0.010	0.332
OID00719	CRNN	Q9UBG3	0.004	-0.072	0.079	0.922	0.989
OID00720	TCL1A	P56279	0.027	-0.042	0.095	0.442	0.907
OID00721	CD160	O95971	0.058	-0.013	0.130	0.110	0.614
OID00722	TNFRSF4	P43489	0.107	0.042	0.172	0.001	0.179
OID00724	WISP-1	O95388	-0.011	-0.084	0.063	0.777	0.984
OID00725	CXL17	Q6UXB2	0.089	0.030	0.148	0.003	0.202
OID00726	PPY	P01298	0.061	-0.014	0.135	0.111	0.614
OID00727	S100A11	P31949	0.039	-0.023	0.101	0.215	0.778
OID00728	AREG	P15514	0.095	0.025	0.166	0.008	0.327
OID00729	ESM-1	Q9NQ30	0.030	-0.041	0.100	0.411	0.907
OID00730	CD207	Q9UJ71	-0.001	-0.076	0.073	0.971	0.999
OID00732	WFDC2	Q14508	0.095	0.033	0.157	0.003	0.202
OID00734	MAD homolog 5	Q99717	0.014	-0.062	0.089	0.723	0.984
OID00735	ADAM-TS 15	Q8TE58	0.035	-0.029	0.100	0.283	0.838
OID00737	RSPO3	Q9BXY4	0.076	0.005	0.147	0.036	0.487
OID00738	FR-gamma	P41439	-0.013	-0.089	0.064	0.748	0.984
OID00739	CEACAM5	P06731	-0.006	-0.079	0.067	0.875	0.989
OID00740	VEGFR-3	P35916	0.013	-0.062	0.088	0.738	0.984
OID00741	MUC-16	Q8WXI7	0.030	-0.044	0.103	0.426	0.907
OID00742	WIF-1	Q9Y5W5	0.021	-0.052	0.095	0.566	0.968
OID00744	FCRLB	Q6BAA4	-0.038	-0.111	0.034	0.300	0.843
OID00745	ANXA1	P04083	0.014	-0.052	0.080	0.676	0.984
OID00746	FR-alpha	P15328	0.059	-0.014	0.131	0.112	0.614
OID05400	CD22	P20273	0.005	-0.067	0.077	0.893	0.989
OID05401	INPP1	P49441	0.044	-0.028	0.117	0.228	0.794
OID05402	ALPP	P05187	0.026	-0.030	0.081	0.361	0.907
OID05404	CGB3	P0DN86	0.011	-0.049	0.070	0.728	0.984
OID05405	TBL1X	O60907	-0.017	-0.092	0.058	0.655	0.984
OID05406	NAMPT	P43490	0.025	-0.038	0.088	0.434	0.907
OID05407	IL17F	Q96PD4	0.002	-0.075	0.078	0.964	0.999
OID05408	VMO1	Q7Z5L0	0.021	-0.054	0.096	0.584	0.968
OID05409	TPMT	P51580	0.005	-0.067	0.078	0.887	0.989
OID05410	IFNGR2	P38484	-0.022	-0.094	0.049	0.538	0.968
OID05411	KLK4	Q9Y5K2	0.074	0.012	0.136	0.019	0.385
OID05412	ERP44	Q9BS26	0.014	-0.062	0.090	0.719	0.984
OID05413	CBLN4	Q9NTU7	-0.065	-0.136	0.006	0.071	0.515
OID05414	ACAA1	P09110	-0.001	-0.077	0.074	0.973	0.999
OID05415	NT5C3A	Q9H0P0	-0.032	-0.110	0.045	0.414	0.907
OID05416	GAMT	Q14353	-0.020	-0.093	0.054	0.602	0.968
OID05417	HEXA	P06865	-0.032	-0.106	0.042	0.395	0.907
OID05419	S100A16	Q96FQ6	-0.041	-0.113	0.031	0.261	0.838
OID05420	PSPN	O60542	0.038	-0.012	0.089	0.138	0.649
OID05421	DCTPP1	Q9H773	-0.020	-0.094	0.055	0.604	0.968
OID05422	MANSC1	Q9H8J5	0.045	-0.027	0.117	0.216	0.778
OID05423	GFER	P55789	0.030	-0.047	0.106	0.446	0.907
OID05424	RP2	O75695	0.019	-0.059	0.096	0.636	0.981
OID05425	JCHAIN	P01591	-0.025	-0.097	0.048	0.503	0.956
OID05426	RAB6A	P20340	-0.018	-0.085	0.048	0.590	0.968
OID05427	C1QA	P02745	0.097	0.027	0.168	0.007	0.317
OID05428	AKR1B1	P15121	-0.009	-0.083	0.066	0.820	0.985
OID05429	SCG2	P13521	0.037	-0.038	0.112	0.335	0.893
OID05430	RFNG	Q9Y644	0.015	-0.054	0.085	0.665	0.984
OID05431	MLN	P12872	-0.009	-0.082	0.064	0.808	0.984
OID05432	TNFAIP8	O95379	-0.013	-0.083	0.058	0.724	0.984
OID05433	AIF1	P55008	0.061	-0.007	0.129	0.080	0.515
OID05434	ARHGAP25	P42331	0.006	-0.068	0.079	0.879	0.989
OID05435	IL1B	P01584	0.000	-0.069	0.069	0.991	0.999
OID05436	CCT5	P48643	-0.009	-0.083	0.065	0.812	0.984
OID05437	CASP2	P42575	0.032	-0.043	0.108	0.396	0.907
OID05438	ELOA	Q14241	0.019	-0.037	0.074	0.510	0.959
OID05439	NCS1	P62166	-0.010	-0.080	0.059	0.772	0.984
OID05440	LSP1	P33241	0.006	-0.058	0.069	0.860	0.989
OID05441	AFP	P02771	-0.050	-0.121	0.022	0.174	0.719
OID05442	GOPC	Q9HD26	0.022	-0.055	0.099	0.572	0.968
OID05443	USO1	O60763	-0.004	-0.082	0.074	0.919	0.989
OID05444	CNPY2	Q9Y2B0	-0.078	-0.152	-0.005	0.037	0.487
OID05447	9-Sep	Q9UHD8	-0.008	-0.076	0.060	0.810	0.984
OID05448	AIMP1	Q12904	-0.021	-0.099	0.057	0.595	0.968
OID05449	SCGN	O76038	-0.020	-0.093	0.052	0.582	0.968
OID05450	CDC27	P30260	0.020	-0.055	0.095	0.601	0.968
OID05451	TXNDC15	Q96J42	-0.024	-0.096	0.048	0.511	0.959
OID05452	ICAM 5	Q9UMF0	-0.048	-0.118	0.023	0.183	0.738
OID05453	FUS	P35637	0.036	-0.029	0.100	0.277	0.838
OID05454	PTP4A1	Q93096	0.032	-0.044	0.108	0.408	0.907
OID05455	FOXO3	O43524	-0.004	-0.081	0.072	0.914	0.989
OID05456	VWA1	Q6PCB0	-0.022	-0.094	0.050	0.553	0.968
OID05457	FLT3	P36888	0.027	-0.048	0.103	0.475	0.926
OID05458	COL9A1	P20849	0.075	0.002	0.149	0.044	0.487
OID05459	BRK1	Q8WUW1	0.033	-0.042	0.108	0.388	0.907
OID05460	NELL1	Q92832	-0.043	-0.117	0.031	0.251	0.837
OID05461	SFTPA1	Q8IWL2	0.005	-0.061	0.071	0.888	0.989
OID05462	VPS37A	Q8NEZ2	-0.013	-0.088	0.062	0.738	0.984
OID05463	DRG2	P55039	0.016	-0.060	0.091	0.683	0.984
OID05464	HMBS	P08397	-0.074	-0.145	-0.002	0.043	0.487
OID05465	CLIP2	Q9UDT6	-0.020	-0.098	0.059	0.625	0.981
OID05466	CXCL14	O95715	0.000	-0.065	0.064	0.989	0.999
OID05467	HSPB6	O14558	0.005	-0.062	0.071	0.882	0.989
OID05468	ATP6V1D	Q9Y5K8	0.018	-0.057	0.093	0.637	0.981
OID05469	LAP3	P28838	-0.024	-0.101	0.053	0.543	0.968
OID05470	LACTB2	Q53H82	-0.006	-0.083	0.071	0.877	0.989
OID05471	HBQ1	P09105	-0.096	-0.164	-0.028	0.006	0.304
OID05472	SCLY	Q96I15	-0.012	-0.082	0.058	0.735	0.984
OID05473	MYO9B	Q13459	0.012	-0.060	0.084	0.739	0.984
OID05474	CD300E	Q496F6	0.084	0.017	0.151	0.014	0.332
OID05475	SPINK4	O60575	0.047	-0.025	0.119	0.197	0.771
OID05476	YTHDF3	Q7Z739	0.042	-0.035	0.119	0.282	0.838
OID05477	CDHR2	Q9BYE9	0.000	-0.065	0.066	0.989	0.999
OID05478	CPVL	Q9H3G5	0.044	-0.031	0.118	0.247	0.830
OID05479	ICAM4	Q14773	-0.011	-0.085	0.062	0.759	0.984
OID05480	PSMD9	O00233	-0.033	-0.093	0.027	0.286	0.838
OID05481	ACTN4	O43707	-0.039	-0.113	0.034	0.292	0.838
OID05482	VPS53	Q5VIR6	0.031	-0.045	0.108	0.423	0.907
OID05483	CALCOCO1	Q9P1Z2	0.013	-0.062	0.089	0.730	0.984
OID05484	UBAC1	Q9BSL1	-0.033	-0.108	0.041	0.379	0.907
OID05485	GGA1	Q9UJY5	-0.001	-0.074	0.071	0.976	0.999
OID05486	PTPRM	P28827	-0.042	-0.116	0.031	0.259	0.838
OID05487	GALNT7	Q86SF2	0.014	-0.061	0.089	0.707	0.984
OID05488	FLT1	P17948	0.004	-0.072	0.079	0.922	0.989
OID05489	VAT1	Q99536	0.017	-0.056	0.091	0.644	0.983
OID05490	TPT1	P13693	-0.009	-0.080	0.062	0.806	0.984
OID05491	L1CAM	P32004	-0.057	-0.127	0.014	0.116	0.624
OID05492	GPA33	Q99795	-0.057	-0.130	0.015	0.122	0.635
OID05493	HLA-E	P13747	0.057	-0.012	0.127	0.107	0.614
OID05494	PCDH1	Q08174	0.026	-0.046	0.098	0.473	0.926
OID05495	NPY	P01303	0.019	-0.051	0.089	0.598	0.968

## Sheet: Excel Table S5
Excel Table S5. Associations between annual average sulfur dioxide (SO2) exposure level and plasma levels of each protein. The standardized log2-transformed concentration of each protein was regressed on the annual average level of each air pollutant, controlling for age at blood draw, gender, BMI, education level, alcohol use, fruit and vegetable consumption, smoking status, and pack-years. The …
Olink ID	Protein Name	UniProt ID	Effect estimate	Lower 95% CI	Upper 95% CI	P	FDR
OID00563	TNFRSF14	Q92956	-0.050	-0.142	0.041	0.278	0.761
OID00564	LDL receptor	P01130	0.119	0.030	0.208	0.009	0.529
OID00565	ITGB2	P05107	-0.008	-0.101	0.085	0.866	0.955
OID00566	IL-17RA	Q96F46	0.025	-0.071	0.122	0.603	0.877
OID00567	TNF-R2	P20333	-0.095	-0.183	-0.007	0.034	0.529
OID00568	MMP-9	P14780	-0.070	-0.157	0.016	0.111	0.598
OID00569	EPHB4	P54760	-0.091	-0.181	-0.001	0.048	0.529
OID00570	IL2-RA	P01589	-0.057	-0.145	0.032	0.211	0.701
OID00571	OPG	O00300	-0.048	-0.137	0.041	0.288	0.761
OID00572	ALCAM	Q13740	-0.024	-0.112	0.064	0.585	0.874
OID00573	TFF3	Q07654	-0.099	-0.182	-0.016	0.020	0.529
OID00574	SELP	P16109	0.041	-0.056	0.139	0.401	0.799
OID00575	CSTB	P04080	0.014	-0.069	0.098	0.735	0.908
OID00576	MCP-1	P13500	-0.034	-0.123	0.056	0.458	0.814
OID00577	CD163	Q86VB7	-0.014	-0.104	0.077	0.768	0.919
OID00578	Gal-3	P17931	-0.017	-0.096	0.063	0.682	0.894
OID00579	GRN	P28799	-0.015	-0.107	0.078	0.756	0.919
OID00131	NT-proBNP		0.013	-0.074	0.101	0.766	0.919
OID00581	BLM hydrolase	Q13867	0.049	-0.042	0.140	0.292	0.761
OID00582	PLC	P98160	-0.044	-0.135	0.047	0.342	0.769
OID00583	LTBR	P36941	-0.028	-0.115	0.060	0.535	0.866
OID00584	Notch 3	Q9UM47	0.025	-0.066	0.116	0.588	0.874
OID00585	TIMP4	Q99727	0.026	-0.063	0.116	0.562	0.869
OID00586	CNTN1	Q12860	-0.026	-0.122	0.070	0.593	0.874
OID00587	CDH5	P33151	-0.052	-0.146	0.042	0.279	0.761
OID00588	TLT-2	Q5T2D2	0.055	-0.038	0.149	0.245	0.709
OID00589	FABP4	P15090	-0.051	-0.130	0.029	0.211	0.701
OID00590	TFPI	P10646	0.024	-0.069	0.117	0.611	0.877
OID00591	PAI	P05121	0.013	-0.082	0.109	0.783	0.919
OID00592	CCL24	O00175	0.037	-0.058	0.132	0.445	0.809
OID00593	TR	P02786	-0.001	-0.092	0.090	0.985	0.993
OID00594	TNFRSF10C	O14798	-0.020	-0.108	0.068	0.650	0.892
OID00595	GDF-15	Q99988	-0.015	-0.097	0.067	0.714	0.897
OID00596	SELE	P16581	-0.049	-0.140	0.042	0.288	0.761
OID00597	AZU1	P20160	-0.003	-0.074	0.069	0.937	0.972
OID00598	DLK-1	P80370	-0.054	-0.146	0.037	0.240	0.709
OID00599	SPON1	Q9HCB6	-0.006	-0.096	0.083	0.891	0.960
OID00600	MPO	P05164	0.021	-0.061	0.103	0.615	0.877
OID00601	CXCL16	Q9H2A7	-0.030	-0.122	0.062	0.525	0.866
OID00602	IL-6RA	P08887	-0.017	-0.108	0.073	0.709	0.897
OID00603	RETN	Q9HD89	-0.013	-0.094	0.069	0.760	0.919
OID00604	IGFBP-1	P08833	-0.081	-0.166	0.003	0.059	0.539
OID00605	CHIT1	Q13231	0.042	-0.055	0.138	0.393	0.798
OID00606	TR-AP	P13686	0.036	-0.054	0.127	0.430	0.803
OID05026	GP6	Q9HCN6	0.012	-0.085	0.109	0.807	0.929
OID00608	PSP-D	P35247	0.016	-0.076	0.107	0.736	0.908
OID00609	PI3	P19957	-0.061	-0.143	0.021	0.143	0.637
OID00610	Ep-CAM	P16422	0.012	-0.078	0.103	0.791	0.925
OID00611	AP-N	P15144	0.042	-0.053	0.137	0.385	0.797
OID00612	AXL	P30530	-0.011	-0.103	0.081	0.807	0.929
OID00613	IL-1RT1	P14778	-0.062	-0.151	0.027	0.172	0.637
OID00614	MMP-2	P08253	0.027	-0.061	0.115	0.542	0.866
OID00615	FAS	P25445	-0.034	-0.125	0.057	0.461	0.814
OID00616	MB	P02144	-0.042	-0.128	0.044	0.334	0.769
OID00617	TNFSF13B	Q9Y275	0.044	-0.048	0.135	0.347	0.769
OID00618	PRTN3	P24158	-0.003	-0.071	0.066	0.939	0.972
OID00619	PCSK9	Q8NBP7	0.006	-0.083	0.094	0.902	0.960
OID00620	U-PAR	Q03405	-0.086	-0.171	-0.001	0.048	0.529
OID00621	OPN	P10451	0.011	-0.080	0.102	0.813	0.929
OID00622	CTSD	P07339	0.020	-0.074	0.114	0.677	0.894
OID00623	PGLYRP1	O75594	-0.056	-0.140	0.028	0.193	0.667
OID00624	CPA1	P15085	-0.049	-0.143	0.046	0.311	0.761
OID00625	JAM-A	Q9Y624	0.051	-0.046	0.148	0.304	0.761
OID00626	Gal-4	P56470	-0.049	-0.135	0.037	0.264	0.739
OID00627	IL-1RT2	P27930	0.082	-0.015	0.178	0.096	0.582
OID00628	SHPS-1	P78324	0.045	-0.047	0.137	0.338	0.769
OID00629	CCL15	Q16663	-0.081	-0.172	0.011	0.083	0.579
OID00630	CASP-3	P42574	0.045	-0.051	0.142	0.355	0.774
OID00631	uPA	P00749	0.015	-0.080	0.109	0.759	0.919
OID00632	CPB1	P15086	-0.066	-0.160	0.029	0.171	0.637
OID00633	CHI3L1	P36222	-0.029	-0.118	0.061	0.529	0.866
OID00634	ST2	Q01638	0.000	-0.082	0.082	1.000	1.000
OID00635	t-PA	P00750	0.022	-0.071	0.115	0.638	0.888
OID00636	SCGB3A2	Q96PL1	-0.021	-0.106	0.063	0.620	0.877
OID00637	EGFR	P00533	0.009	-0.079	0.097	0.839	0.941
OID00638	IGFBP-7	Q16270	0.035	-0.052	0.123	0.428	0.803
OID00639	CD93	Q9NPY3	-0.045	-0.136	0.045	0.324	0.769
OID00640	IL-18BP	O95998	-0.063	-0.150	0.025	0.160	0.637
OID00641	COL1A1	P02452	0.097	0.003	0.191	0.043	0.529
OID00642	PON3	Q15166	0.035	-0.054	0.124	0.437	0.803
OID00643	CTSZ	Q9UBR2	-0.076	-0.167	0.015	0.103	0.593
OID00644	MMP-3	P08254	-0.056	-0.136	0.025	0.174	0.637
OID00645	RARRES2	Q99969	-0.023	-0.115	0.069	0.629	0.881
OID00646	ICAM-2	P13598	-0.097	-0.191	-0.003	0.043	0.529
OID00647	KLK6	Q92876	-0.083	-0.174	0.008	0.075	0.547
OID00648	PDGF subunit A	P04085	0.048	-0.046	0.141	0.318	0.762
OID00649	TNF-R1	P19438	-0.053	-0.141	0.036	0.240	0.709
OID00650	IGFBP-2	P18065	-0.023	-0.106	0.060	0.588	0.874
OID00651	vWF	P04275	0.039	-0.055	0.133	0.415	0.799
OID00652	PECAM-1	P16284	0.046	-0.050	0.143	0.344	0.769
OID00132	MEPE	Q9NQ76	-0.063	-0.150	0.025	0.159	0.637
OID00654	CCL16	O15467	0.011	-0.082	0.104	0.810	0.929
OID00752	IL8	P10145	0.033	-0.060	0.127	0.482	0.833
OID00753	TNFRSF9	Q07011	-0.007	-0.097	0.082	0.870	0.957
OID00754	TIE2	Q02763	0.009	-0.083	0.102	0.842	0.941
OID00755	MCP-3	P80098	0.014	-0.075	0.104	0.752	0.919
OID00756	CD40-L	P29965	0.014	-0.083	0.110	0.781	0.919
OID00757	IL-1 alpha	P01583	-0.018	-0.116	0.080	0.714	0.897
OID00758	CD244	Q9BZW8	0.095	0.002	0.188	0.045	0.529
OID00760	ANGPT1	Q15389	0.039	-0.058	0.135	0.429	0.803
OID00762	PGF	P49763	-0.035	-0.119	0.048	0.406	0.799
OID00764	ADGRG1	Q9Y653	-0.009	-0.096	0.077	0.833	0.939
OID00766	CRTAM	O95727	0.007	-0.080	0.093	0.883	0.960
OID00767	CXCL11	O14625	0.089	-0.005	0.183	0.064	0.539
OID00768	MCP-4	Q99616	0.055	-0.035	0.145	0.230	0.709
OID00770	FGF2	P09038	0.045	-0.052	0.142	0.366	0.778
OID00771	CXCL9	Q07325	0.002	-0.081	0.084	0.966	0.983
OID00772	CD8A	P01732	-0.005	-0.095	0.084	0.904	0.960
OID00773	CAIX	Q16790	-0.042	-0.137	0.053	0.389	0.798
OID00776	CD4	P01730	-0.034	-0.119	0.051	0.436	0.803
OID00777	NOS3	P29474	0.034	-0.049	0.117	0.418	0.799
OID00779	Gal-9	O00182	-0.060	-0.143	0.023	0.158	0.637
OID00781	CD40	P25942	0.055	-0.039	0.150	0.249	0.714
OID00782	IL18	Q14116	-0.020	-0.116	0.075	0.676	0.894
OID00783	GZMH	P20718	0.060	-0.016	0.136	0.123	0.627
OID05550	KIR3DL1	P43629	0.043	-0.051	0.136	0.368	0.778
OID00786	CXCL1	P09341	0.096	0.003	0.190	0.043	0.529
OID00787	TNFSF14	O43557	0.026	-0.064	0.117	0.565	0.869
OID00788	IL33	O95760	0.026	-0.070	0.122	0.590	0.874
OID00789	TWEAK	O43508	0.055	-0.038	0.149	0.244	0.709
OID00790	PDGF subunit B	P01127	0.079	-0.011	0.170	0.086	0.579
OID00791	PDCD1	Q15116	0.007	-0.084	0.098	0.880	0.960
OID00792	FASLG	P48023	0.119	0.027	0.212	0.012	0.529
OID00793	CD28	P10747	0.021	-0.079	0.121	0.678	0.894
OID00794	CCL19	Q99731	-0.022	-0.112	0.067	0.622	0.877
OID00795	MCP-2	P80075	0.048	-0.045	0.141	0.312	0.761
OID00796	CCL4	P13236	0.056	-0.034	0.147	0.218	0.707
OID00798	Gal-1	P09382	-0.063	-0.151	0.025	0.160	0.637
OID00799	PD-L1	Q9NZQ7	0.018	-0.065	0.101	0.666	0.893
OID00800	CD27	P26842	-0.066	-0.147	0.015	0.107	0.593
OID00801	CXCL5	P42830	0.126	0.035	0.217	0.007	0.529
OID00802	IL5	P05113	-0.032	-0.126	0.062	0.502	0.853
OID00803	HGF	P14210	0.031	-0.052	0.114	0.469	0.820
OID00804	GZMA	P12544	0.051	-0.032	0.135	0.227	0.709
OID00805	HO-1	P09601	-0.010	-0.102	0.083	0.835	0.940
OID00806	CX3CL1	P78423	-0.021	-0.107	0.065	0.628	0.881
OID00807	CXCL10	P02778	0.021	-0.068	0.111	0.642	0.888
OID00808	CD70	P32970	-0.062	-0.150	0.025	0.162	0.637
OID00809	IL10	P22301	-0.077	-0.173	0.019	0.117	0.619
OID00810	TNFRSF12A	Q9NP84	0.005	-0.083	0.093	0.911	0.962
OID00811	CCL23	P55773	-0.022	-0.114	0.070	0.637	0.888
OID00813	CCL3	P10147	0.019	-0.076	0.115	0.686	0.894
OID00814	MMP7	P09237	-0.037	-0.128	0.053	0.416	0.799
OID00815	ARG1	P05089	0.043	-0.044	0.130	0.329	0.769
OID00816	NCR1	O76036	0.017	-0.065	0.099	0.686	0.894
OID00817	DCN	P07585	0.011	-0.075	0.097	0.796	0.927
OID00818	TNFRSF21	O75509	-0.066	-0.158	0.025	0.153	0.637
OID00820	MIC-A/B	Q29983/Q29980	0.004	-0.090	0.098	0.930	0.971
OID00821	CCL17	Q92583	0.045	-0.045	0.135	0.328	0.769
OID00822	ANGPT2	O15123	0.026	-0.061	0.114	0.557	0.869
OID00823	PTN	P21246	-0.016	-0.090	0.057	0.664	0.893
OID00824	CXCL12	P48061	0.079	-0.015	0.172	0.099	0.583
OID00826	LAMP3	Q9UQV4	-0.024	-0.104	0.057	0.564	0.869
OID00828	ICOSLG	O75144	0.046	-0.049	0.140	0.340	0.769
OID00829	MMP12	P39900	0.059	-0.021	0.138	0.147	0.637
OID00830	CXCL13	O43927	0.119	0.029	0.210	0.010	0.529
OID00831	PD-L2	Q9BQ51	0.049	-0.041	0.139	0.280	0.761
OID00832	VEGFA	P15692	0.069	-0.024	0.163	0.147	0.637
OID00833	IL4	P05112	0.106	0.010	0.201	0.030	0.529
OID05553	LAG3	P18627	-0.043	-0.135	0.048	0.352	0.772
OID00835	IL12RB1	P42701	-0.076	-0.159	0.008	0.075	0.547
OID00836	IL13	P35225	-0.054	-0.145	0.036	0.237	0.709
OID00837	CCL20	P78556	0.019	-0.071	0.109	0.677	0.894
OID00839	KLRD1	Q13241	0.012	-0.078	0.101	0.798	0.927
OID00840	GZMB	P10144	0.023	-0.060	0.107	0.579	0.874
OID00841	CD83	Q01151	-0.039	-0.128	0.050	0.386	0.797
OID00842	IL12	P29459/P29460	-0.012	-0.097	0.073	0.782	0.919
OID00843	CSF-1	P09603	-0.015	-0.102	0.072	0.735	0.908
OID00475	GDNF	P39905	0.017	-0.068	0.102	0.692	0.894
OID00476	CDCP1	Q9H5V8	0.041	-0.045	0.128	0.349	0.769
OID00478	IL7	P13232	0.050	-0.042	0.142	0.288	0.761
OID00480	LAP TGF-beta-1	P01137	0.005	-0.091	0.101	0.922	0.968
OID00483	IL-17C	Q9P0M4	-0.026	-0.114	0.063	0.565	0.869
OID00485	IL-17A	Q16552	-0.030	-0.123	0.064	0.532	0.866
OID00487	AXIN1	O15169	0.041	-0.056	0.138	0.409	0.799
OID00489	IL-20RA	Q9UHF4	0.020	-0.071	0.112	0.661	0.893
OID00491	CST5	P28325	0.029	-0.061	0.119	0.524	0.866
OID00492	IL-2RB	P14784	0.011	-0.089	0.111	0.823	0.931
OID00494	OSM	P13725	-0.019	-0.105	0.067	0.661	0.893
OID00495	IL2	P60568	0.049	-0.042	0.139	0.290	0.761
OID00497	TSLP	Q969D9	0.032	-0.055	0.120	0.469	0.820
OID00499	CD6	P30203	0.013	-0.071	0.097	0.758	0.919
OID00502	SLAMF1	Q13291	-0.061	-0.150	0.028	0.178	0.643
OID00505	CCL11	P51671	0.001	-0.084	0.086	0.987	0.993
OID00507	FGF-23	Q9GZV9	-0.027	-0.115	0.062	0.551	0.869
OID00508	IL-10RA	Q13651	-0.026	-0.117	0.064	0.570	0.872
OID00509	FGF-5	P12034	0.028	-0.069	0.126	0.564	0.869
OID00510	MMP-1	P03956	-0.017	-0.111	0.076	0.713	0.897
OID00511	LIF-R	P42702	-0.039	-0.129	0.051	0.392	0.798
OID00512	FGF-21	Q9NSA1	-0.021	-0.114	0.071	0.651	0.892
OID00514	IL-15RA	Q13261	-0.052	-0.138	0.034	0.232	0.709
OID00515	IL-10RB	Q08334	-0.035	-0.128	0.059	0.464	0.816
OID00516	IL-22 RA1	Q8N6P7	0.050	-0.034	0.135	0.242	0.709
OID00517	IL-18R1	Q13478	0.011	-0.076	0.099	0.800	0.927
OID00519	Beta-NGF	P01138	-0.011	-0.089	0.066	0.772	0.919
OID00521	TRANCE	O14788	0.026	-0.067	0.120	0.583	0.874
OID00523	IL-12B	P29460	-0.016	-0.104	0.071	0.712	0.897
OID00524	IL-24	Q13007	0.086	-0.005	0.176	0.063	0.539
OID00526	ARTN	Q5T4W7	-0.040	-0.136	0.055	0.406	0.799
OID00527	MMP-10	P09238	0.031	-0.058	0.119	0.495	0.849
OID00529	TNF	P01375	-0.026	-0.124	0.072	0.597	0.876
OID00531	CD5	P06127	-0.028	-0.111	0.055	0.502	0.853
OID00533	Flt3L	P49771	0.061	-0.030	0.153	0.185	0.656
OID00534	CXCL6	P80162	0.147	0.057	0.237	0.001	0.529
OID00536	4E-BP1	Q13541	0.006	-0.091	0.103	0.903	0.960
OID00537	IL-20	Q9NYY1	-0.029	-0.123	0.065	0.542	0.866
OID00538	SIRT2	Q8IXJ6	0.057	-0.039	0.152	0.241	0.709
OID00539	CCL28	Q9NRJ3	-0.006	-0.097	0.085	0.892	0.960
OID01213	DNER	Q8NFT8	0.063	-0.031	0.156	0.187	0.656
OID00541	EN-RAGE	P80511	0.076	-0.006	0.158	0.070	0.547
OID00544	IFN-gamma	P01579	0.041	-0.050	0.133	0.374	0.783
OID00545	FGF-19	O95750	-0.005	-0.094	0.083	0.907	0.960
OID00547	LIF	P15018	0.066	-0.028	0.161	0.167	0.637
OID00548	NRTN	Q99748	0.022	-0.064	0.109	0.608	0.877
OID00550	CASP-8	Q14790	0.048	-0.036	0.131	0.263	0.739
OID00551	CCL25	O15444	0.009	-0.081	0.099	0.844	0.941
OID00554	NT-3	P20783	-0.018	-0.114	0.079	0.717	0.897
OID00557	ST1A1	P50225	0.017	-0.074	0.108	0.706	0.897
OID00558	STAMBP	O95630	0.058	-0.036	0.153	0.225	0.709
OID00560	ADA	P00813	0.084	0.004	0.164	0.040	0.529
OID00561	TNFB	P01374	0.080	-0.013	0.173	0.090	0.579
OID05127	IFNL1	Q8IU54	-0.003	-0.096	0.091	0.954	0.978
OID05128	EIF4B	P23588	0.052	-0.046	0.150	0.298	0.761
OID05129	CRADD	P78560	0.071	-0.022	0.164	0.133	0.637
OID05131	TDGF1	P13385	0.060	-0.029	0.150	0.187	0.656
OID05132	ECE1	P42892	0.025	-0.068	0.117	0.602	0.877
OID05133	CETN2	P41208	0.092	0.000	0.183	0.049	0.529
OID05134	CDH15	P55291	0.064	-0.014	0.141	0.109	0.593
OID05135	SMOC1	Q9H4F8	0.068	-0.015	0.150	0.106	0.593
OID05521	ADGRB3	O60242	0.021	-0.068	0.110	0.644	0.889
OID05137	KLB	Q86Z14	0.085	-0.005	0.174	0.063	0.539
OID05138	CDH17	Q12864	-0.041	-0.134	0.052	0.387	0.797
OID05140	BST2	Q10589	0.024	-0.066	0.114	0.594	0.874
OID05141	PTPN1	P18031	0.066	-0.027	0.159	0.164	0.637
OID05142	SRP14	P37108	0.090	0.008	0.172	0.032	0.529
OID05143	ATP6V1F	Q16864	0.026	-0.049	0.100	0.500	0.853
OID05144	RBKS	Q9H477	0.059	-0.026	0.143	0.173	0.637
OID05146	FKBP7	Q9Y680	0.048	-0.044	0.141	0.302	0.761
OID05147	ANXA10	Q9UJ72	-0.059	-0.151	0.034	0.212	0.701
OID05148	GSTP1	P09211	-0.016	-0.112	0.081	0.749	0.919
OID05149	KIR2DL3	P43628	-0.002	-0.097	0.092	0.960	0.981
OID05150	RPS6KB1	P23443	0.070	-0.024	0.165	0.142	0.637
OID05151	EREG	O14944	0.044	-0.048	0.137	0.347	0.769
OID05152	CD302	Q8IX05	-0.069	-0.161	0.023	0.142	0.637
OID05153	IMPA1	P29218	0.093	0.002	0.184	0.046	0.529
OID05154	CRIP2	P52943	-0.041	-0.122	0.041	0.327	0.769
OID05522	LTBP3	Q9NS15	0.056	-0.033	0.145	0.217	0.707
OID05156	CTF1	Q16619	0.077	-0.011	0.164	0.086	0.579
OID05157	FHIT	P49789	0.080	-0.013	0.174	0.092	0.580
OID05158	CLSTN1	O94985	0.019	-0.066	0.104	0.659	0.893
OID05159	HSP90B1	P14625	0.002	-0.096	0.100	0.969	0.983
OID05160	LEPR	P48357	-0.074	-0.160	0.012	0.093	0.580
OID05161	CD33	P20138	-0.120	-0.210	-0.029	0.010	0.529
OID05162	ADAM15	Q13444	0.031	-0.062	0.124	0.510	0.856
OID05163	NDRG1	Q92597	0.033	-0.053	0.118	0.453	0.814
OID05164	CEACAM3	P40198	0.083	0.014	0.151	0.018	0.529
OID05165	GBP2	P32456	0.116	0.027	0.205	0.011	0.529
OID05166	FGFR2	P21802	0.044	-0.046	0.135	0.337	0.769
OID05167	NXPH1	P58417	0.027	-0.040	0.095	0.428	0.803
OID05168	NAA10	P41227	0.074	-0.021	0.169	0.127	0.627
OID05169	IL15	P40933	-0.051	-0.145	0.043	0.285	0.761
OID05170	DSG3	P32926	0.020	-0.069	0.108	0.662	0.893
OID05171	SFRP1	Q8N474	-0.019	-0.110	0.072	0.678	0.894
OID05174	IFI30	P13284	0.047	-0.032	0.125	0.244	0.709
OID05175	FCAR	P24071	-0.035	-0.123	0.054	0.438	0.803
OID05176	PRTFDC1	Q9NRG1	0.040	-0.057	0.136	0.419	0.799
OID05177	PLA2G10	O15496	0.078	-0.013	0.170	0.094	0.580
OID05178	IKZF2	Q9UKS7	0.006	-0.085	0.097	0.902	0.960
OID05179	UBE2F	Q969M7	-0.062	-0.157	0.032	0.195	0.667
OID05180	DPEP2	Q9H4A9	0.015	-0.082	0.112	0.764	0.919
OID05181	TBCB	Q99426	0.036	-0.061	0.134	0.460	0.814
OID05182	NPM1	P06748	0.097	0.017	0.177	0.017	0.529
OID05183	ASGR1	P07306	-0.018	-0.108	0.072	0.691	0.894
OID05184	EPHA10	Q5JZY3	0.118	0.020	0.215	0.019	0.529
OID05185	COL4A3BP	Q9Y5P4	0.078	-0.014	0.170	0.095	0.580
OID05186	PSG1	P11464	0.068	-0.022	0.158	0.138	0.637
OID05187	PSME1	Q06323	0.110	0.019	0.201	0.018	0.529
OID05188	KIRREL2	Q6UWL6	-0.005	-0.100	0.090	0.916	0.964
OID05189	PAEP	P09466	0.018	-0.074	0.110	0.702	0.897
OID05190	CCL27	Q9Y4X3	0.003	-0.091	0.096	0.954	0.978
OID05191	MAD1L1	Q9Y6D9	0.045	-0.022	0.113	0.187	0.656
OID05192	AKT1S1	Q96B36	0.097	0.003	0.190	0.043	0.529
OID05193	PTS	Q03393	0.025	-0.060	0.111	0.563	0.869
OID05194	IL32	P24001	0.036	-0.049	0.122	0.405	0.799
OID05195	FUT8	Q9BYC5	0.027	-0.067	0.120	0.577	0.874
OID05196	TPPP3	Q9BW30	-0.037	-0.130	0.056	0.435	0.803
OID05197	PFDN2	Q9UHV9	0.106	0.014	0.198	0.024	0.529
OID05198	CARHSP1	Q9Y2V2	0.049	-0.035	0.132	0.254	0.722
OID05199	VSTM1	Q6UX27	-0.028	-0.121	0.065	0.558	0.869
OID05200	DEFB4A	O15263	0.037	-0.050	0.124	0.403	0.799
OID05201	ABHD14B	Q96IU4	-0.015	-0.106	0.076	0.743	0.915
OID05202	AARSD1	Q9BTE6	0.099	0.014	0.184	0.023	0.529
OID05203	PHOSPHO1	Q8TCT1	-0.085	-0.175	0.006	0.066	0.539
OID05204	DUSP3	P51452	0.042	-0.053	0.137	0.387	0.797
OID05205	TNFRSF13C	Q96RJ3	0.074	-0.019	0.167	0.118	0.619
OID05206	NEFL	P07196	-0.030	-0.118	0.058	0.507	0.855
OID05207	HMOX2	P30519	0.079	-0.008	0.166	0.076	0.550
OID05208	RNF31	Q96EP0	0.025	-0.073	0.122	0.615	0.877
OID05209	DPEP1	P16444	-0.048	-0.140	0.044	0.307	0.761
OID05210	SNCG	O76070	0.042	-0.049	0.132	0.364	0.778
OID05211	IL3RA	P26951	-0.023	-0.110	0.063	0.592	0.874
OID05212	AOC1	P19801	0.033	-0.055	0.121	0.459	0.814
OID05213	KIF1BP	Q96EK5	0.011	-0.086	0.107	0.823	0.931
OID05214	PPP3R1	P63098	0.056	-0.035	0.147	0.229	0.709
OID05215	ILKAP	Q9H0C8	0.083	0.000	0.165	0.049	0.529
OID05216	ISLR2	Q6UXK2	-0.044	-0.138	0.051	0.367	0.778
OID05217	ING1	Q9UK53	0.047	-0.014	0.108	0.134	0.637
OID05218	PMVK	Q15126	-0.004	-0.101	0.093	0.936	0.972
OID05219	WWP2	O00308	0.085	-0.005	0.175	0.065	0.539
OID05220	FKBP5	Q13451	0.068	-0.028	0.165	0.165	0.637
OID05221	GGT5	P36269	-0.029	-0.121	0.063	0.540	0.866
OID05222	CD63	P08962	0.043	-0.051	0.137	0.367	0.778
OID00655	TXLNA	P40222	0.103	0.009	0.198	0.033	0.529
OID00657	CPE	P16870	-0.001	-0.091	0.089	0.982	0.992
OID00658	KLK13	Q9UKR3	-0.038	-0.128	0.053	0.412	0.799
OID00659	CEACAM1	P13688	0.038	-0.056	0.132	0.428	0.803
OID00660	MSLN	Q13421	-0.046	-0.134	0.042	0.302	0.761
OID00661	TNFSF13	O75888	-0.035	-0.128	0.057	0.454	0.814
OID00662	EGF	P01133	0.019	-0.076	0.114	0.690	0.894
OID00663	TNFRSF6B	O95407	-0.017	-0.111	0.077	0.716	0.897
OID00664	SYND1	P18827	0.031	-0.058	0.120	0.490	0.844
OID00665	TGFR-2	P37173	-0.070	-0.160	0.020	0.124	0.627
OID00666	IL6	P05231	0.063	-0.027	0.152	0.170	0.637
OID00667	CD48	P09326	-0.013	-0.105	0.078	0.778	0.919
OID00668	SCAMP3	O14828	0.058	-0.038	0.153	0.233	0.709
OID00669	LY9	Q9HBG7	-0.059	-0.150	0.031	0.196	0.667
OID00670	IFN-gamma-R1	P15260	-0.042	-0.134	0.050	0.370	0.778
OID00671	ITGAV	P06756	-0.012	-0.100	0.075	0.784	0.919
OID00672	TRAIL	P50591	0.021	-0.068	0.110	0.640	0.888
OID00673	hK11	Q9UBX7	-0.080	-0.171	0.012	0.088	0.579
OID00674	GPC1	P35052	-0.005	-0.099	0.088	0.912	0.962
OID00675	TFPI-2	P48307	0.016	-0.076	0.107	0.735	0.908
OID00676	hK8	O60259	-0.047	-0.137	0.042	0.300	0.761
OID00677	VEGFR-2	P35968	0.009	-0.086	0.103	0.856	0.948
OID00678	LYPD3	O95274	0.003	-0.091	0.096	0.956	0.978
OID00679	PODXL	O00592	-0.021	-0.116	0.073	0.659	0.893
OID00680	S100A4	P26447	-0.048	-0.140	0.044	0.306	0.761
OID00681	IGF1R	P08069	0.036	-0.048	0.120	0.403	0.799
OID00682	ERBB2	P04626	0.082	-0.006	0.171	0.069	0.547
OID00683	ERBB3	P21860	0.062	-0.025	0.148	0.160	0.637
OID00684	SCF	P21583	0.008	-0.081	0.097	0.865	0.955
OID00685	SPARC	P09486	-0.001	-0.097	0.094	0.977	0.990
OID00687	TGF-alpha	P01135	0.024	-0.071	0.119	0.621	0.877
OID00688	FURIN	P09958	0.043	-0.047	0.134	0.350	0.769
OID00689	CYR61	O00622	0.074	-0.014	0.163	0.098	0.583
OID00690	hK14	Q9P0G3	-0.002	-0.091	0.087	0.964	0.982
OID00691	FADD	Q13158	0.029	-0.063	0.122	0.536	0.866
OID00692	MetAP 2	P50579	0.033	-0.065	0.131	0.507	0.855
OID00693	PVRL4	Q96NY8	-0.081	-0.168	0.007	0.070	0.547
OID00695	EPHA2	P29317	-0.013	-0.102	0.076	0.774	0.919
OID00696	ITGB5	P18084	0.049	-0.045	0.143	0.308	0.761
OID00698	SEZ6L	Q9BYH1	-0.006	-0.097	0.085	0.898	0.960
OID00749	GPNMB	Q14956	0.040	-0.057	0.137	0.419	0.799
OID00701	MIA	Q16674	-0.051	-0.143	0.042	0.280	0.761
OID00702	CTSV	O60911	0.033	-0.053	0.119	0.449	0.812
OID00704	XPNPEP2	O43895	0.016	-0.076	0.108	0.734	0.908
OID00705	ERBB4	Q15303	0.081	-0.013	0.174	0.090	0.579
OID00707	ADAM 8	P78325	-0.016	-0.097	0.065	0.700	0.897
OID00708	5'-NT	P21589	0.029	-0.064	0.122	0.536	0.866
OID00709	CDKN1A	P38936	0.035	-0.062	0.133	0.474	0.822
OID00710	DLL1	O00548	-0.056	-0.147	0.034	0.219	0.707
OID00711	MK	P21741	0.023	-0.068	0.114	0.617	0.877
OID00712	ABL1	P00519	0.086	-0.005	0.178	0.064	0.539
OID00713	FGF-BP1	Q14512	0.037	-0.053	0.128	0.417	0.799
OID00714	TLR3	O15455	0.025	-0.067	0.117	0.591	0.874
OID00715	LYN	P07948	0.010	-0.088	0.108	0.842	0.941
OID00716	RET	P07949	-0.018	-0.107	0.071	0.694	0.894
OID00717	VIM	P08670	0.042	-0.045	0.130	0.340	0.769
OID00718	TNFRSF19	Q9NS68	-0.046	-0.137	0.044	0.315	0.761
OID00719	CRNN	Q9UBG3	-0.011	-0.107	0.084	0.819	0.931
OID00720	TCL1A	P56279	0.054	-0.033	0.140	0.222	0.709
OID00721	CD160	O95971	-0.028	-0.118	0.063	0.550	0.869
OID00722	TNFRSF4	P43489	-0.013	-0.097	0.071	0.763	0.919
OID00724	WISP-1	O95388	0.011	-0.082	0.103	0.821	0.931
OID00725	CXL17	Q6UXB2	-0.039	-0.115	0.037	0.315	0.761
OID00726	PPY	P01298	-0.009	-0.104	0.086	0.855	0.948
OID00727	S100A11	P31949	0.030	-0.048	0.109	0.446	0.809
OID00728	AREG	P15514	0.044	-0.046	0.134	0.338	0.769
OID00729	ESM-1	Q9NQ30	0.065	-0.024	0.154	0.153	0.637
OID00730	CD207	Q9UJ71	-0.062	-0.156	0.031	0.190	0.662
OID00732	WFDC2	Q14508	-0.043	-0.123	0.038	0.297	0.761
OID00734	MAD homolog 5	Q99717	-0.008	-0.103	0.088	0.872	0.958
OID00735	ADAM-TS 15	Q8TE58	-0.088	-0.169	-0.007	0.034	0.529
OID00737	RSPO3	Q9BXY4	-0.071	-0.161	0.020	0.124	0.627
OID00738	FR-gamma	P41439	-0.076	-0.172	0.021	0.123	0.627
OID00739	CEACAM5	P06731	-0.036	-0.128	0.056	0.443	0.809
OID00740	VEGFR-3	P35916	-0.006	-0.100	0.089	0.903	0.960
OID00741	MUC-16	Q8WXI7	0.040	-0.053	0.133	0.395	0.799
OID00742	WIF-1	Q9Y5W5	-0.001	-0.093	0.092	0.991	0.995
OID00744	FCRLB	Q6BAA4	-0.131	-0.221	-0.041	0.005	0.529
OID00745	ANXA1	P04083	0.059	-0.024	0.142	0.166	0.637
OID00746	FR-alpha	P15328	-0.018	-0.111	0.074	0.695	0.894
OID05400	CD22	P20273	0.085	-0.004	0.175	0.062	0.539
OID05401	INPP1	P49441	0.053	-0.039	0.144	0.259	0.734
OID05402	ALPP	P05187	-0.049	-0.119	0.020	0.162	0.637
OID05404	CGB3	P0DN86	0.080	0.006	0.154	0.035	0.529
OID05405	TBL1X	O60907	0.051	-0.043	0.146	0.288	0.761
OID05406	NAMPT	P43490	0.058	-0.021	0.137	0.148	0.637
OID05407	IL17F	Q96PD4	0.007	-0.090	0.103	0.893	0.960
OID05408	VMO1	Q7Z5L0	0.013	-0.082	0.108	0.782	0.919
OID05409	TPMT	P51580	0.023	-0.068	0.115	0.618	0.877
OID05410	IFNGR2	P38484	0.004	-0.087	0.095	0.931	0.971
OID05411	KLK4	Q9Y5K2	0.041	-0.039	0.120	0.313	0.761
OID05412	ERP44	Q9BS26	0.074	-0.021	0.169	0.127	0.627
OID05413	CBLN4	Q9NTU7	0.056	-0.034	0.146	0.225	0.709
OID05414	ACAA1	P09110	0.104	0.010	0.199	0.030	0.529
OID05415	NT5C3A	Q9H0P0	0.030	-0.068	0.128	0.541	0.866
OID05416	GAMT	Q14353	0.077	-0.016	0.169	0.105	0.593
OID05417	HEXA	P06865	0.039	-0.054	0.133	0.407	0.799
OID05419	S100A16	Q96FQ6	0.059	-0.032	0.150	0.206	0.696
OID05420	PSPN	O60542	-0.066	-0.129	-0.002	0.043	0.529
OID05421	DCTPP1	Q9H773	0.085	-0.008	0.178	0.073	0.547
OID05422	MANSC1	Q9H8J5	-0.064	-0.154	0.027	0.169	0.637
OID05423	GFER	P55789	0.119	0.023	0.215	0.015	0.529
OID05424	RP2	O75695	0.089	-0.008	0.186	0.072	0.547
OID05425	JCHAIN	P01591	0.004	-0.087	0.096	0.924	0.968
OID05426	RAB6A	P20340	0.026	-0.058	0.110	0.542	0.866
OID05427	C1QA	P02745	-0.017	-0.107	0.074	0.717	0.897
OID05428	AKR1B1	P15121	0.031	-0.063	0.126	0.514	0.861
OID05429	SCG2	P13521	-0.047	-0.142	0.048	0.330	0.769
OID05430	RFNG	Q9Y644	0.005	-0.082	0.093	0.903	0.960
OID05431	MLN	P12872	0.013	-0.079	0.105	0.779	0.919
OID05432	TNFAIP8	O95379	0.073	-0.016	0.161	0.106	0.593
OID05433	AIF1	P55008	0.043	-0.044	0.130	0.333	0.769
OID05434	ARHGAP25	P42331	0.089	-0.003	0.181	0.059	0.539
OID05435	IL1B	P01584	0.090	0.004	0.176	0.041	0.529
OID05436	CCT5	P48643	0.090	-0.003	0.183	0.057	0.539
OID05437	CASP2	P42575	0.105	0.011	0.199	0.029	0.529
OID05438	ELOA	Q14241	0.054	-0.016	0.124	0.132	0.637
OID05439	NCS1	P62166	0.076	-0.012	0.163	0.089	0.579
OID05440	LSP1	P33241	0.041	-0.039	0.121	0.311	0.761
OID05441	AFP	P02771	0.108	0.018	0.197	0.019	0.529
OID05442	GOPC	Q9HD26	0.094	-0.002	0.190	0.055	0.539
OID05443	USO1	O60763	0.093	-0.004	0.191	0.060	0.539
OID05444	CNPY2	Q9Y2B0	-0.064	-0.158	0.029	0.177	0.643
OID05447	9-Sep	Q9UHD8	0.087	0.002	0.172	0.045	0.529
OID05448	AIMP1	Q12904	0.021	-0.077	0.120	0.671	0.894
OID05449	SCGN	O76038	0.023	-0.069	0.115	0.618	0.877
OID05450	CDC27	P30260	0.084	-0.010	0.179	0.081	0.574
OID05451	TXNDC15	Q96J42	-0.025	-0.116	0.066	0.584	0.874
OID05452	ICAM 5	Q9UMF0	-0.033	-0.122	0.057	0.473	0.822
OID05453	FUS	P35637	0.087	0.006	0.168	0.034	0.529
OID05454	PTP4A1	Q93096	0.012	-0.084	0.108	0.809	0.929
OID05455	FOXO3	O43524	0.068	-0.028	0.164	0.165	0.637
OID05456	VWA1	Q6PCB0	-0.012	-0.103	0.079	0.798	0.927
OID05457	FLT3	P36888	0.028	-0.067	0.124	0.558	0.869
OID05458	COL9A1	P20849	-0.003	-0.097	0.090	0.944	0.972
OID05459	BRK1	Q8WUW1	0.069	-0.026	0.164	0.152	0.637
OID05460	NELL1	Q92832	0.057	-0.037	0.151	0.231	0.709
OID05461	SFTPA1	Q8IWL2	0.062	-0.021	0.144	0.144	0.637
OID05462	VPS37A	Q8NEZ2	0.049	-0.046	0.143	0.311	0.761
OID05463	DRG2	P55039	0.077	-0.017	0.172	0.109	0.593
OID05464	HMBS	P08397	-0.003	-0.095	0.088	0.942	0.972
OID05465	CLIP2	Q9UDT6	0.024	-0.075	0.124	0.630	0.881
OID05466	CXCL14	O95715	-0.021	-0.103	0.061	0.615	0.877
OID05467	HSPB6	O14558	-0.010	-0.094	0.074	0.814	0.929
OID05468	ATP6V1D	Q9Y5K8	0.094	0.001	0.188	0.049	0.529
OID05469	LAP3	P28838	0.032	-0.066	0.130	0.521	0.866
OID05470	LACTB2	Q53H82	0.061	-0.036	0.158	0.213	0.701
OID05471	HBQ1	P09105	0.035	-0.053	0.122	0.436	0.803
OID05472	SCLY	Q96I15	0.019	-0.069	0.108	0.665	0.893
OID05473	MYO9B	Q13459	0.092	0.002	0.182	0.045	0.529
OID05474	CD300E	Q496F6	-0.023	-0.109	0.063	0.593	0.874
OID05475	SPINK4	O60575	0.028	-0.063	0.119	0.546	0.869
OID05476	YTHDF3	Q7Z739	0.127	0.031	0.223	0.010	0.529
OID05477	CDHR2	Q9BYE9	0.042	-0.041	0.125	0.316	0.761
OID05478	CPVL	Q9H3G5	0.097	0.004	0.190	0.042	0.529
OID05479	ICAM4	Q14773	-0.030	-0.123	0.063	0.530	0.866
OID05480	PSMD9	O00233	0.053	-0.023	0.129	0.168	0.637
OID05481	ACTN4	O43707	0.006	-0.087	0.099	0.903	0.960
OID05482	VPS53	Q5VIR6	0.091	-0.005	0.187	0.064	0.539
OID05483	CALCOCO1	Q9P1Z2	0.043	-0.052	0.139	0.370	0.778
OID05484	UBAC1	Q9BSL1	0.090	-0.004	0.184	0.059	0.539
OID05485	GGA1	Q9UJY5	0.120	0.030	0.211	0.009	0.529
OID05486	PTPRM	P28827	-0.014	-0.107	0.080	0.776	0.919
OID05487	GALNT7	Q86SF2	-0.004	-0.098	0.091	0.940	0.972
OID05488	FLT1	P17948	-0.019	-0.115	0.076	0.689	0.894
OID05489	VAT1	Q99536	0.054	-0.038	0.147	0.249	0.714
OID05490	TPT1	P13693	0.041	-0.048	0.131	0.362	0.778
OID05491	L1CAM	P32004	0.000	-0.090	0.090	0.998	1.000
OID05492	GPA33	Q99795	-0.006	-0.098	0.087	0.904	0.960
OID05493	HLA-E	P13747	0.064	-0.025	0.152	0.157	0.637
OID05494	PCDH1	Q08174	0.009	-0.082	0.100	0.851	0.947
OID05495	NPY	P01303	0.006	-0.083	0.094	0.900	0.960

## Sheet: Excel Table S6
Excel Table S6. Associations between annual average carbon monoxide (CO) exposure level and plasma levels of each protein. The standardized log2-transformed concentration of each protein was regressed on the annual average level of each air pollutant, controlling for age at blood draw, gender, BMI, education level, alcohol use, fruit and vegetable consumption, smoking status, and pack-years. The …
Olink ID	Protein Name	UniProt ID	Effect estimate	Lower 95% CI	Upper 95% CI	P	FDR
OID00563	TNFRSF14	Q92956	-0.028	-0.097	0.041	0.424	0.886
OID00564	LDL receptor	P01130	-0.005	-0.073	0.063	0.877	1.000
OID00565	ITGB2	P05107	-0.032	-0.103	0.038	0.363	0.850
OID00566	IL-17RA	Q96F46	0.032	-0.040	0.105	0.380	0.850
OID00567	TNF-R2	P20333	-0.027	-0.094	0.040	0.430	0.886
OID00568	MMP-9	P14780	0.025	-0.040	0.091	0.449	0.900
OID00569	EPHB4	P54760	-0.024	-0.092	0.045	0.494	0.931
OID00570	IL2-RA	P01589	-0.015	-0.082	0.052	0.664	1.000
OID00571	OPG	O00300	-0.003	-0.070	0.065	0.937	1.000
OID00572	ALCAM	Q13740	-0.044	-0.110	0.022	0.191	0.797
OID00573	TFF3	Q07654	-0.004	-0.068	0.059	0.892	1.000
OID00574	SELP	P16109	-0.024	-0.097	0.050	0.523	0.931
OID00575	CSTB	P04080	-0.020	-0.083	0.043	0.531	0.938
OID00576	MCP-1	P13500	-0.020	-0.087	0.048	0.568	0.962
OID00577	CD163	Q86VB7	-0.001	-0.070	0.067	0.969	1.000
OID00578	Gal-3	P17931	0.013	-0.047	0.073	0.673	1.000
OID00579	GRN	P28799	-0.025	-0.094	0.045	0.485	0.931
OID00131	NT-proBNP		-0.011	-0.077	0.055	0.742	1.000
OID00581	BLM hydrolase	Q13867	-0.044	-0.112	0.025	0.209	0.797
OID00582	PLC	P98160	0.002	-0.067	0.071	0.955	1.000
OID00583	LTBR	P36941	-0.033	-0.099	0.033	0.325	0.846
OID00584	Notch 3	Q9UM47	-0.036	-0.104	0.032	0.299	0.837
OID00585	TIMP4	Q99727	0.006	-0.062	0.073	0.871	1.000
OID00586	CNTN1	Q12860	-0.001	-0.073	0.072	0.984	1.000
OID00587	CDH5	P33151	-0.033	-0.104	0.038	0.357	0.850
OID00588	TLT-2	Q5T2D2	-0.021	-0.092	0.050	0.559	0.962
OID00589	FABP4	P15090	-0.039	-0.099	0.020	0.196	0.797
OID00590	TFPI	P10646	-0.043	-0.113	0.027	0.225	0.798
OID00591	PAI	P05121	-0.052	-0.124	0.020	0.154	0.793
OID00592	CCL24	O00175	-0.021	-0.093	0.051	0.565	0.962
OID00593	TR	P02786	-0.042	-0.110	0.027	0.230	0.798
OID00594	TNFRSF10C	O14798	0.017	-0.050	0.083	0.619	1.000
OID00595	GDF-15	Q99988	-0.026	-0.088	0.036	0.404	0.860
OID00596	SELE	P16581	0.006	-0.063	0.074	0.866	1.000
OID00597	AZU1	P20160	0.009	-0.045	0.063	0.742	1.000
OID00598	DLK-1	P80370	-0.007	-0.076	0.062	0.833	1.000
OID00599	SPON1	Q9HCB6	-0.027	-0.094	0.040	0.429	0.886
OID00600	MPO	P05164	0.022	-0.040	0.084	0.484	0.931
OID00601	CXCL16	Q9H2A7	-0.011	-0.081	0.058	0.749	1.000
OID00602	IL-6RA	P08887	-0.016	-0.085	0.052	0.636	1.000
OID00603	RETN	Q9HD89	0.027	-0.035	0.088	0.396	0.857
OID00604	IGFBP-1	P08833	-0.031	-0.095	0.033	0.338	0.850
OID00605	CHIT1	Q13231	-0.033	-0.105	0.040	0.377	0.850
OID00606	TR-AP	P13686	-0.002	-0.071	0.066	0.949	1.000
OID05026	GP6	Q9HCN6	-0.011	-0.084	0.062	0.764	1.000
OID00608	PSP-D	P35247	0.005	-0.064	0.074	0.883	1.000
OID00609	PI3	P19957	0.004	-0.058	0.066	0.894	1.000
OID00610	Ep-CAM	P16422	0.037	-0.031	0.105	0.287	0.837
OID00611	AP-N	P15144	-0.035	-0.107	0.037	0.335	0.850
OID00612	AXL	P30530	-0.007	-0.076	0.062	0.841	1.000
OID00613	IL-1RT1	P14778	-0.026	-0.093	0.042	0.453	0.902
OID00614	MMP-2	P08253	-0.034	-0.100	0.033	0.320	0.841
OID00615	FAS	P25445	-0.031	-0.099	0.038	0.378	0.850
OID00616	MB	P02144	-0.003	-0.068	0.062	0.922	1.000
OID00617	TNFSF13B	Q9Y275	-0.047	-0.116	0.022	0.180	0.793
OID00618	PRTN3	P24158	0.017	-0.034	0.069	0.504	0.931
OID00619	PCSK9	Q8NBP7	-0.038	-0.105	0.028	0.253	0.828
OID00620	U-PAR	Q03405	-0.043	-0.108	0.021	0.186	0.793
OID00621	OPN	P10451	0.000	-0.068	0.069	0.998	1.000
OID00622	CTSD	P07339	-0.013	-0.084	0.058	0.714	1.000
OID00623	PGLYRP1	O75594	0.021	-0.043	0.084	0.519	0.931
OID00624	CPA1	P15085	0.004	-0.067	0.075	0.915	1.000
OID00625	JAM-A	Q9Y624	-0.008	-0.081	0.066	0.834	1.000
OID00626	Gal-4	P56470	-0.056	-0.121	0.008	0.088	0.793
OID00627	IL-1RT2	P27930	-0.058	-0.131	0.014	0.116	0.793
OID00628	SHPS-1	P78324	-0.032	-0.102	0.037	0.361	0.850
OID00629	CCL15	Q16663	-0.042	-0.111	0.027	0.235	0.802
OID00630	CASP-3	P42574	0.003	-0.069	0.076	0.927	1.000
OID00631	uPA	P00749	-0.009	-0.081	0.062	0.793	1.000
OID00632	CPB1	P15086	0.006	-0.066	0.077	0.878	1.000
OID00633	CHI3L1	P36222	-0.014	-0.082	0.054	0.685	1.000
OID00634	ST2	Q01638	0.002	-0.060	0.064	0.950	1.000
OID00635	t-PA	P00750	-0.066	-0.136	0.003	0.062	0.774
OID00636	SCGB3A2	Q96PL1	0.014	-0.049	0.078	0.657	1.000
OID00637	EGFR	P00533	-0.017	-0.083	0.050	0.621	1.000
OID00638	IGFBP-7	Q16270	-0.028	-0.094	0.038	0.405	0.860
OID00639	CD93	Q9NPY3	-0.025	-0.093	0.043	0.472	0.922
OID00640	IL-18BP	O95998	-0.024	-0.090	0.043	0.483	0.931
OID00641	COL1A1	P02452	0.012	-0.060	0.083	0.746	1.000
OID00642	PON3	Q15166	0.034	-0.033	0.101	0.312	0.838
OID00643	CTSZ	Q9UBR2	-0.015	-0.084	0.054	0.668	1.000
OID00644	MMP-3	P08254	-0.014	-0.075	0.047	0.660	1.000
OID00645	RARRES2	Q99969	-0.014	-0.084	0.055	0.686	1.000
OID00646	ICAM-2	P13598	-0.007	-0.078	0.065	0.858	1.000
OID00647	KLK6	Q92876	-0.016	-0.086	0.053	0.640	1.000
OID00648	PDGF subunit A	P04085	-0.039	-0.109	0.032	0.278	0.837
OID00649	TNF-R1	P19438	-0.038	-0.105	0.029	0.263	0.834
OID00650	IGFBP-2	P18065	-0.001	-0.064	0.061	0.968	1.000
OID00651	vWF	P04275	0.006	-0.065	0.077	0.861	1.000
OID00652	PECAM-1	P16284	-0.006	-0.079	0.066	0.865	1.000
OID00132	MEPE	Q9NQ76	0.009	-0.057	0.075	0.786	1.000
OID00654	CCL16	O15467	-0.012	-0.082	0.058	0.729	1.000
OID00752	IL8	P10145	-0.082	-0.151	-0.012	0.021	0.466
OID00753	TNFRSF9	Q07011	-0.031	-0.098	0.036	0.362	0.850
OID00754	TIE2	Q02763	0.001	-0.069	0.070	0.980	1.000
OID00755	MCP-3	P80098	-0.031	-0.099	0.036	0.360	0.850
OID00756	CD40-L	P29965	-0.039	-0.111	0.034	0.296	0.837
OID00757	IL-1 alpha	P01583	0.077	0.003	0.150	0.040	0.629
OID00758	CD244	Q9BZW8	-0.062	-0.133	0.008	0.082	0.793
OID00760	ANGPT1	Q15389	-0.042	-0.115	0.031	0.255	0.828
OID00762	PGF	P49763	-0.021	-0.084	0.042	0.516	0.931
OID00764	ADGRG1	Q9Y653	0.011	-0.055	0.076	0.751	1.000
OID00766	CRTAM	O95727	-0.014	-0.080	0.051	0.667	1.000
OID00767	CXCL11	O14625	-0.089	-0.160	-0.019	0.013	0.443
OID00768	MCP-4	Q99616	-0.047	-0.115	0.021	0.172	0.793
OID00770	FGF2	P09038	-0.015	-0.088	0.058	0.683	1.000
OID00771	CXCL9	Q07325	-0.047	-0.108	0.015	0.138	0.793
OID00772	CD8A	P01732	0.005	-0.062	0.072	0.875	1.000
OID00773	CAIX	Q16790	-0.015	-0.086	0.057	0.688	1.000
OID00776	CD4	P01730	-0.037	-0.101	0.027	0.258	0.828
OID00777	NOS3	P29474	-0.026	-0.088	0.036	0.409	0.864
OID00779	Gal-9	O00182	-0.052	-0.114	0.011	0.104	0.793
OID00781	CD40	P25942	-0.037	-0.109	0.034	0.303	0.837
OID00782	IL18	Q14116	-0.046	-0.118	0.025	0.204	0.797
OID00783	GZMH	P20718	-0.002	-0.060	0.055	0.938	1.000
OID05550	KIR3DL1	P43629	-0.001	-0.071	0.070	0.987	1.000
OID00786	CXCL1	P09341	0.043	-0.028	0.114	0.231	0.798
OID00787	TNFSF14	O43557	-0.008	-0.077	0.060	0.807	1.000
OID00788	IL33	O95760	-0.076	-0.148	-0.005	0.036	0.582
OID00789	TWEAK	O43508	0.004	-0.067	0.074	0.922	1.000
OID00790	PDGF subunit B	P01127	-0.023	-0.092	0.046	0.507	0.931
OID00791	PDCD1	Q15116	-0.054	-0.122	0.014	0.117	0.793
OID00792	FASLG	P48023	-0.005	-0.076	0.066	0.885	1.000
OID00793	CD28	P10747	-0.039	-0.114	0.036	0.308	0.838
OID00794	CCL19	Q99731	-0.024	-0.092	0.043	0.479	0.930
OID00795	MCP-2	P80075	-0.057	-0.127	0.012	0.106	0.793
OID00796	CCL4	P13236	-0.046	-0.114	0.022	0.185	0.793
OID00798	Gal-1	P09382	-0.008	-0.075	0.058	0.806	1.000
OID00799	PD-L1	Q9NZQ7	-0.025	-0.087	0.038	0.437	0.895
OID00800	CD27	P26842	-0.039	-0.100	0.022	0.209	0.797
OID00801	CXCL5	P42830	-0.061	-0.130	0.008	0.084	0.793
OID00802	IL5	P05113	0.015	-0.056	0.086	0.687	1.000
OID00803	HGF	P14210	-0.013	-0.075	0.050	0.692	1.000
OID00804	GZMA	P12544	-0.002	-0.065	0.061	0.946	1.000
OID00805	HO-1	P09601	-0.011	-0.081	0.059	0.754	1.000
OID00806	CX3CL1	P78423	-0.093	-0.156	-0.030	0.004	0.443
OID00807	CXCL10	P02778	-0.061	-0.128	0.006	0.073	0.793
OID00808	CD70	P32970	0.013	-0.053	0.080	0.689	1.000
OID00809	IL10	P22301	-0.049	-0.122	0.023	0.182	0.793
OID00810	TNFRSF12A	Q9NP84	-0.073	-0.138	-0.008	0.028	0.480
OID00811	CCL23	P55773	-0.024	-0.093	0.045	0.501	0.931
OID00813	CCL3	P10147	-0.041	-0.112	0.031	0.263	0.834
OID00814	MMP7	P09237	-0.014	-0.082	0.054	0.678	1.000
OID00815	ARG1	P05089	-0.006	-0.072	0.060	0.865	1.000
OID00816	NCR1	O76036	-0.017	-0.079	0.045	0.591	0.987
OID00817	DCN	P07585	-0.028	-0.093	0.037	0.396	0.857
OID00818	TNFRSF21	O75509	-0.020	-0.089	0.049	0.565	0.962
OID00820	MIC-A/B	Q29983/Q29980	0.002	-0.069	0.073	0.951	1.000
OID00821	CCL17	Q92583	-0.097	-0.164	-0.031	0.004	0.443
OID00822	ANGPT2	O15123	-0.022	-0.088	0.044	0.511	0.931
OID00823	PTN	P21246	-0.005	-0.060	0.051	0.870	1.000
OID00824	CXCL12	P48061	-0.083	-0.153	-0.013	0.020	0.466
OID00826	LAMP3	Q9UQV4	-0.088	-0.147	-0.028	0.004	0.443
OID00828	ICOSLG	O75144	-0.055	-0.126	0.016	0.128	0.793
OID00829	MMP12	P39900	-0.034	-0.094	0.026	0.272	0.837
OID00830	CXCL13	O43927	-0.033	-0.102	0.037	0.354	0.850
OID00831	PD-L2	Q9BQ51	-0.087	-0.153	-0.020	0.011	0.443
OID00832	VEGFA	P15692	-0.044	-0.115	0.027	0.223	0.798
OID00833	IL4	P05112	-0.053	-0.125	0.020	0.152	0.793
OID05553	LAG3	P18627	-0.015	-0.084	0.055	0.676	1.000
OID00835	IL12RB1	P42701	-0.046	-0.109	0.017	0.153	0.793
OID00836	IL13	P35225	0.008	-0.060	0.077	0.809	1.000
OID00837	CCL20	P78556	-0.075	-0.142	-0.009	0.027	0.480
OID00839	KLRD1	Q13241	-0.009	-0.076	0.058	0.793	1.000
OID00840	GZMB	P10144	0.002	-0.061	0.064	0.960	1.000
OID00841	CD83	Q01151	-0.053	-0.119	0.014	0.121	0.793
OID00842	IL12	P29459/P29460	-0.024	-0.088	0.039	0.450	0.900
OID00843	CSF-1	P09603	-0.051	-0.116	0.014	0.125	0.793
OID00475	GDNF	P39905	-0.051	-0.114	0.012	0.115	0.793
OID00476	CDCP1	Q9H5V8	-0.010	-0.075	0.055	0.766	1.000
OID00478	IL7	P13232	-0.016	-0.086	0.053	0.640	1.000
OID00480	LAP TGF-beta-1	P01137	-0.026	-0.099	0.046	0.470	0.922
OID00483	IL-17C	Q9P0M4	-0.090	-0.155	-0.024	0.008	0.443
OID00485	IL-17A	Q16552	-0.038	-0.108	0.032	0.286	0.837
OID00487	AXIN1	O15169	0.019	-0.054	0.092	0.610	1.000
OID00489	IL-20RA	Q9UHF4	-0.024	-0.093	0.045	0.495	0.931
OID00491	CST5	P28325	0.010	-0.058	0.078	0.770	1.000
OID00492	IL-2RB	P14784	-0.035	-0.110	0.040	0.357	0.850
OID00494	OSM	P13725	0.002	-0.062	0.067	0.940	1.000
OID00495	IL2	P60568	-0.047	-0.115	0.021	0.175	0.793
OID00497	TSLP	Q969D9	-0.029	-0.095	0.037	0.387	0.850
OID00499	CD6	P30203	-0.010	-0.074	0.053	0.745	1.000
OID00502	SLAMF1	Q13291	0.005	-0.062	0.072	0.878	1.000
OID00505	CCL11	P51671	-0.039	-0.103	0.025	0.228	0.798
OID00507	FGF-23	Q9GZV9	-0.066	-0.132	0.000	0.049	0.648
OID00508	IL-10RA	Q13651	-0.048	-0.116	0.020	0.162	0.793
OID00509	FGF-5	P12034	-0.085	-0.157	-0.013	0.021	0.466
OID00510	MMP-1	P03956	-0.039	-0.109	0.031	0.276	0.837
OID00511	LIF-R	P42702	-0.014	-0.082	0.053	0.676	1.000
OID00512	FGF-21	Q9NSA1	-0.010	-0.079	0.060	0.788	1.000
OID00514	IL-15RA	Q13261	-0.047	-0.112	0.017	0.151	0.793
OID00515	IL-10RB	Q08334	-0.043	-0.113	0.027	0.224	0.798
OID00516	IL-22 RA1	Q8N6P7	0.072	0.009	0.135	0.026	0.480
OID00517	IL-18R1	Q13478	-0.047	-0.113	0.019	0.161	0.793
OID00519	Beta-NGF	P01138	-0.023	-0.081	0.035	0.440	0.896
OID00521	TRANCE	O14788	0.032	-0.038	0.103	0.364	0.850
OID00523	IL-12B	P29460	-0.007	-0.073	0.059	0.832	1.000
OID00524	IL-24	Q13007	-0.034	-0.102	0.035	0.336	0.850
OID00526	ARTN	Q5T4W7	-0.086	-0.157	-0.015	0.018	0.466
OID00527	MMP-10	P09238	-0.029	-0.096	0.037	0.386	0.850
OID00529	TNF	P01375	-0.005	-0.079	0.069	0.902	1.000
OID00531	CD5	P06127	-0.046	-0.108	0.016	0.144	0.793
OID00533	Flt3L	P49771	-0.087	-0.155	-0.019	0.012	0.443
OID00534	CXCL6	P80162	0.004	-0.065	0.074	0.899	1.000
OID00536	4E-BP1	Q13541	0.000	-0.073	0.073	0.998	1.000
OID00537	IL-20	Q9NYY1	-0.002	-0.073	0.069	0.954	1.000
OID00538	SIRT2	Q8IXJ6	-0.001	-0.073	0.072	0.988	1.000
OID00539	CCL28	Q9NRJ3	-0.057	-0.125	0.011	0.099	0.793
OID01213	DNER	Q8NFT8	-0.024	-0.095	0.046	0.496	0.931
OID00541	EN-RAGE	P80511	-0.040	-0.102	0.022	0.207	0.797
OID00544	IFN-gamma	P01579	-0.078	-0.146	-0.009	0.026	0.480
OID00545	FGF-19	O95750	0.039	-0.028	0.105	0.252	0.828
OID00547	LIF	P15018	-0.060	-0.131	0.011	0.096	0.793
OID00548	NRTN	Q99748	-0.045	-0.110	0.020	0.172	0.793
OID00550	CASP-8	Q14790	-0.012	-0.076	0.051	0.698	1.000
OID00551	CCL25	O15444	0.057	-0.011	0.125	0.097	0.793
OID00554	NT-3	P20783	-0.023	-0.095	0.050	0.541	0.946
OID00557	ST1A1	P50225	0.035	-0.034	0.103	0.316	0.841
OID00558	STAMBP	O95630	0.008	-0.063	0.080	0.819	1.000
OID00560	ADA	P00813	-0.016	-0.077	0.045	0.603	1.000
OID00561	TNFB	P01374	-0.010	-0.080	0.061	0.785	1.000
OID05127	IFNL1	Q8IU54	-0.004	-0.074	0.067	0.912	1.000
OID05128	EIF4B	P23588	0.003	-0.071	0.076	0.946	1.000
OID05129	CRADD	P78560	0.004	-0.067	0.074	0.921	1.000
OID05131	TDGF1	P13385	-0.011	-0.079	0.057	0.753	1.000
OID05132	ECE1	P42892	0.025	-0.045	0.094	0.487	0.931
OID05133	CETN2	P41208	0.009	-0.061	0.079	0.798	1.000
OID05134	CDH15	P55291	0.000	-0.059	0.059	0.999	1.000
OID05135	SMOC1	Q9H4F8	-0.038	-0.100	0.025	0.235	0.802
OID05521	ADGRB3	O60242	-0.031	-0.098	0.036	0.368	0.850
OID05137	KLB	Q86Z14	-0.051	-0.118	0.017	0.138	0.793
OID05138	CDH17	Q12864	-0.051	-0.121	0.020	0.156	0.793
OID05140	BST2	Q10589	-0.093	-0.160	-0.027	0.006	0.443
OID05141	PTPN1	P18031	-0.005	-0.075	0.066	0.893	1.000
OID05142	SRP14	P37108	-0.030	-0.092	0.033	0.347	0.850
OID05143	ATP6V1F	Q16864	0.000	-0.057	0.056	0.995	1.000
OID05144	RBKS	Q9H477	-0.046	-0.109	0.018	0.159	0.793
OID05146	FKBP7	Q9Y680	0.005	-0.065	0.074	0.897	1.000
OID05147	ANXA10	Q9UJ72	-0.026	-0.096	0.044	0.469	0.922
OID05148	GSTP1	P09211	-0.027	-0.100	0.045	0.458	0.909
OID05149	KIR2DL3	P43628	0.023	-0.048	0.094	0.522	0.931
OID05150	RPS6KB1	P23443	-0.023	-0.095	0.048	0.520	0.931
OID05151	EREG	O14944	-0.045	-0.115	0.024	0.202	0.797
OID05152	CD302	Q8IX05	-0.002	-0.072	0.068	0.963	1.000
OID05153	IMPA1	P29218	-0.022	-0.091	0.047	0.530	0.938
OID05154	CRIP2	P52943	-0.005	-0.066	0.056	0.873	1.000
OID05522	LTBP3	Q9NS15	-0.045	-0.112	0.022	0.187	0.793
OID05156	CTF1	Q16619	0.012	-0.054	0.079	0.713	1.000
OID05157	FHIT	P49789	-0.014	-0.085	0.057	0.698	1.000
OID05158	CLSTN1	O94985	-0.012	-0.076	0.052	0.714	1.000
OID05159	HSP90B1	P14625	0.001	-0.073	0.075	0.970	1.000
OID05160	LEPR	P48357	-0.044	-0.109	0.021	0.183	0.793
OID05161	CD33	P20138	-0.038	-0.107	0.031	0.278	0.837
OID05162	ADAM15	Q13444	-0.072	-0.141	-0.002	0.043	0.646
OID05163	NDRG1	Q92597	-0.030	-0.094	0.034	0.355	0.850
OID05164	CEACAM3	P40198	-0.040	-0.092	0.011	0.126	0.793
OID05165	GBP2	P32456	-0.043	-0.111	0.025	0.214	0.798
OID05166	FGFR2	P21802	-0.048	-0.116	0.020	0.165	0.793
OID05167	NXPH1	P58417	-0.017	-0.068	0.034	0.515	0.931
OID05168	NAA10	P41227	-0.011	-0.083	0.061	0.765	1.000
OID05169	IL15	P40933	-0.054	-0.125	0.017	0.135	0.793
OID05170	DSG3	P32926	-0.044	-0.110	0.022	0.189	0.795
OID05171	SFRP1	Q8N474	0.004	-0.065	0.072	0.917	1.000
OID05174	IFI30	P13284	-0.013	-0.073	0.046	0.659	1.000
OID05175	FCAR	P24071	-0.068	-0.134	-0.002	0.044	0.647
OID05176	PRTFDC1	Q9NRG1	-0.011	-0.084	0.062	0.769	1.000
OID05177	PLA2G10	O15496	-0.030	-0.099	0.040	0.400	0.860
OID05178	IKZF2	Q9UKS7	-0.015	-0.083	0.054	0.670	1.000
OID05179	UBE2F	Q969M7	0.005	-0.066	0.077	0.880	1.000
OID05180	DPEP2	Q9H4A9	-0.069	-0.141	0.004	0.062	0.774
OID05181	TBCB	Q99426	0.002	-0.071	0.075	0.954	1.000
OID05182	NPM1	P06748	-0.014	-0.075	0.048	0.660	1.000
OID05183	ASGR1	P07306	-0.039	-0.107	0.028	0.251	0.828
OID05184	EPHA10	Q5JZY3	-0.036	-0.110	0.039	0.347	0.850
OID05185	COL4A3BP	Q9Y5P4	0.002	-0.067	0.072	0.954	1.000
OID05186	PSG1	P11464	-0.004	-0.072	0.064	0.911	1.000
OID05187	PSME1	Q06323	-0.012	-0.082	0.057	0.726	1.000
OID05188	KIRREL2	Q6UWL6	-0.057	-0.128	0.014	0.113	0.793
OID05189	PAEP	P09466	0.039	-0.031	0.108	0.272	0.837
OID05190	CCL27	Q9Y4X3	-0.007	-0.077	0.064	0.852	1.000
OID05191	MAD1L1	Q9Y6D9	-0.017	-0.068	0.034	0.513	0.931
OID05192	AKT1S1	Q96B36	-0.007	-0.078	0.064	0.847	1.000
OID05193	PTS	Q03393	-0.028	-0.093	0.036	0.383	0.850
OID05194	IL32	P24001	-0.114	-0.176	-0.052	0.000	0.196
OID05195	FUT8	Q9BYC5	-0.035	-0.105	0.035	0.327	0.846
OID05196	TPPP3	Q9BW30	-0.013	-0.083	0.057	0.709	1.000
OID05197	PFDN2	Q9UHV9	0.011	-0.059	0.081	0.750	1.000
OID05198	CARHSP1	Q9Y2V2	-0.009	-0.072	0.054	0.777	1.000
OID05199	VSTM1	Q6UX27	0.037	-0.033	0.107	0.304	0.837
OID05200	DEFB4A	O15263	-0.038	-0.103	0.028	0.256	0.828
OID05201	ABHD14B	Q96IU4	0.025	-0.043	0.094	0.471	0.922
OID05202	AARSD1	Q9BTE6	-0.009	-0.074	0.056	0.783	1.000
OID05203	PHOSPHO1	Q8TCT1	-0.051	-0.119	0.018	0.145	0.793
OID05204	DUSP3	P51452	-0.049	-0.121	0.022	0.175	0.793
OID05205	TNFRSF13C	Q96RJ3	0.016	-0.055	0.086	0.663	1.000
OID05206	NEFL	P07196	-0.041	-0.107	0.025	0.225	0.798
OID05207	HMOX2	P30519	-0.008	-0.075	0.058	0.804	1.000
OID05208	RNF31	Q96EP0	-0.038	-0.111	0.035	0.304	0.837
OID05209	DPEP1	P16444	-0.018	-0.087	0.052	0.617	1.000
OID05210	SNCG	O76070	-0.036	-0.104	0.032	0.302	0.837
OID05211	IL3RA	P26951	0.008	-0.057	0.073	0.805	1.000
OID05212	AOC1	P19801	-0.015	-0.081	0.052	0.659	1.000
OID05213	KIF1BP	Q96EK5	-0.016	-0.089	0.057	0.666	1.000
OID05214	PPP3R1	P63098	0.028	-0.041	0.097	0.425	0.886
OID05215	ILKAP	Q9H0C8	-0.019	-0.082	0.043	0.541	0.946
OID05216	ISLR2	Q6UXK2	-0.024	-0.095	0.048	0.515	0.931
OID05217	ING1	Q9UK53	-0.007	-0.053	0.040	0.780	1.000
OID05218	PMVK	Q15126	0.013	-0.060	0.086	0.718	1.000
OID05219	WWP2	O00308	-0.020	-0.088	0.048	0.567	0.962
OID05220	FKBP5	Q13451	0.002	-0.071	0.076	0.950	1.000
OID05221	GGT5	P36269	-0.056	-0.125	0.013	0.110	0.793
OID05222	CD63	P08962	0.018	-0.053	0.089	0.622	1.000
OID00655	TXLNA	P40222	-0.032	-0.104	0.040	0.385	0.850
OID00657	CPE	P16870	-0.004	-0.071	0.064	0.911	1.000
OID00658	KLK13	Q9UKR3	0.016	-0.052	0.084	0.641	1.000
OID00659	CEACAM1	P13688	-0.062	-0.132	0.008	0.084	0.793
OID00660	MSLN	Q13421	-0.053	-0.119	0.012	0.111	0.793
OID00661	TNFSF13	O75888	-0.048	-0.117	0.022	0.179	0.793
OID00662	EGF	P01133	-0.006	-0.078	0.065	0.862	1.000
OID00663	TNFRSF6B	O95407	-0.053	-0.123	0.018	0.143	0.793
OID00664	SYND1	P18827	-0.081	-0.147	-0.015	0.016	0.466
OID00665	TGFR-2	P37173	-0.013	-0.081	0.055	0.707	1.000
OID00666	IL6	P05231	-0.041	-0.109	0.026	0.231	0.798
OID00667	CD48	P09326	-0.035	-0.104	0.033	0.310	0.838
OID00668	SCAMP3	O14828	0.000	-0.072	0.073	0.990	1.000
OID00669	LY9	Q9HBG7	-0.053	-0.121	0.014	0.122	0.793
OID00670	IFN-gamma-R1	P15260	-0.033	-0.102	0.036	0.345	0.850
OID00671	ITGAV	P06756	-0.044	-0.110	0.021	0.185	0.793
OID00672	TRAIL	P50591	-0.001	-0.068	0.066	0.970	1.000
OID00673	hK11	Q9UBX7	-0.030	-0.099	0.039	0.395	0.857
OID00674	GPC1	P35052	-0.038	-0.108	0.032	0.285	0.837
OID00675	TFPI-2	P48307	-0.028	-0.097	0.041	0.426	0.886
OID00676	hK8	O60259	0.001	-0.067	0.068	0.986	1.000
OID00677	VEGFR-2	P35968	-0.041	-0.111	0.030	0.258	0.828
OID00678	LYPD3	O95274	-0.013	-0.084	0.057	0.707	1.000
OID00679	PODXL	O00592	-0.038	-0.109	0.033	0.291	0.837
OID00680	S100A4	P26447	-0.044	-0.113	0.025	0.209	0.797
OID00681	IGF1R	P08069	-0.058	-0.121	0.005	0.071	0.793
OID00682	ERBB2	P04626	-0.086	-0.152	-0.020	0.011	0.443
OID00683	ERBB3	P21860	-0.033	-0.098	0.032	0.318	0.841
OID00684	SCF	P21583	-0.035	-0.101	0.032	0.309	0.838
OID00685	SPARC	P09486	-0.043	-0.114	0.029	0.239	0.809
OID00687	TGF-alpha	P01135	-0.051	-0.122	0.020	0.161	0.793
OID00688	FURIN	P09958	-0.038	-0.106	0.030	0.269	0.837
OID00689	CYR61	O00622	-0.067	-0.133	-0.001	0.047	0.648
OID00690	hK14	Q9P0G3	-0.001	-0.068	0.067	0.985	1.000
OID00691	FADD	Q13158	-0.012	-0.082	0.057	0.726	1.000
OID00692	MetAP 2	P50579	0.003	-0.071	0.077	0.939	1.000
OID00693	PVRL4	Q96NY8	-0.050	-0.116	0.016	0.135	0.793
OID00695	EPHA2	P29317	-0.057	-0.124	0.009	0.090	0.793
OID00696	ITGB5	P18084	-0.046	-0.117	0.025	0.201	0.797
OID00698	SEZ6L	Q9BYH1	-0.061	-0.129	0.008	0.081	0.793
OID00749	GPNMB	Q14956	-0.057	-0.130	0.016	0.123	0.793
OID00701	MIA	Q16674	-0.004	-0.074	0.066	0.910	1.000
OID00702	CTSV	O60911	0.050	-0.015	0.114	0.129	0.793
OID00704	XPNPEP2	O43895	-0.031	-0.100	0.039	0.383	0.850
OID00705	ERBB4	Q15303	-0.059	-0.129	0.011	0.100	0.793
OID00707	ADAM 8	P78325	-0.038	-0.099	0.022	0.212	0.798
OID00708	5'-NT	P21589	-0.081	-0.151	-0.012	0.021	0.466
OID00709	CDKN1A	P38936	0.011	-0.062	0.084	0.771	1.000
OID00710	DLL1	O00548	-0.037	-0.105	0.031	0.283	0.837
OID00711	MK	P21741	-0.054	-0.121	0.014	0.120	0.793
OID00712	ABL1	P00519	-0.020	-0.090	0.049	0.563	0.962
OID00713	FGF-BP1	Q14512	-0.048	-0.116	0.020	0.167	0.793
OID00714	TLR3	O15455	-0.012	-0.081	0.057	0.737	1.000
OID00715	LYN	P07948	0.006	-0.068	0.079	0.878	1.000
OID00716	RET	P07949	-0.008	-0.075	0.060	0.825	1.000
OID00717	VIM	P08670	0.004	-0.062	0.070	0.905	1.000
OID00718	TNFRSF19	Q9NS68	-0.029	-0.098	0.039	0.403	0.860
OID00719	CRNN	Q9UBG3	-0.045	-0.116	0.027	0.219	0.798
OID00720	TCL1A	P56279	-0.017	-0.082	0.049	0.612	1.000
OID00721	CD160	O95971	-0.021	-0.089	0.047	0.546	0.950
OID00722	TNFRSF4	P43489	-0.047	-0.110	0.017	0.147	0.793
OID00724	WISP-1	O95388	-0.079	-0.148	-0.011	0.024	0.480
OID00725	CXL17	Q6UXB2	-0.003	-0.061	0.054	0.913	1.000
OID00726	PPY	P01298	-0.031	-0.103	0.040	0.388	0.850
OID00727	S100A11	P31949	-0.046	-0.105	0.013	0.124	0.793
OID00728	AREG	P15514	-0.086	-0.153	-0.019	0.012	0.443
OID00729	ESM-1	Q9NQ30	-0.034	-0.101	0.033	0.318	0.841
OID00730	CD207	Q9UJ71	0.011	-0.060	0.081	0.768	1.000
OID00732	WFDC2	Q14508	-0.061	-0.121	-0.001	0.045	0.647
OID00734	MAD homolog 5	Q99717	-0.001	-0.073	0.071	0.979	1.000
OID00735	ADAM-TS 15	Q8TE58	0.028	-0.034	0.090	0.372	0.850
OID00737	RSPO3	Q9BXY4	-0.036	-0.104	0.032	0.298	0.837
OID00738	FR-gamma	P41439	-0.046	-0.118	0.027	0.219	0.798
OID00739	CEACAM5	P06731	-0.047	-0.117	0.022	0.179	0.793
OID00740	VEGFR-3	P35916	-0.053	-0.124	0.018	0.142	0.793
OID00741	MUC-16	Q8WXI7	-0.083	-0.152	-0.014	0.019	0.466
OID00742	WIF-1	Q9Y5W5	-0.034	-0.104	0.036	0.342	0.850
OID00744	FCRLB	Q6BAA4	0.005	-0.064	0.074	0.882	1.000
OID00745	ANXA1	P04083	-0.030	-0.092	0.033	0.353	0.850
OID00746	FR-alpha	P15328	-0.077	-0.145	-0.008	0.029	0.480
OID05400	CD22	P20273	-0.016	-0.085	0.052	0.639	1.000
OID05401	INPP1	P49441	-0.055	-0.124	0.014	0.118	0.793
OID05402	ALPP	P05187	-0.041	-0.094	0.011	0.121	0.793
OID05404	CGB3	P0DN86	-0.079	-0.134	-0.023	0.006	0.443
OID05405	TBL1X	O60907	-0.032	-0.103	0.040	0.382	0.850
OID05406	NAMPT	P43490	-0.035	-0.094	0.025	0.252	0.828
OID05407	IL17F	Q96PD4	0.013	-0.060	0.086	0.720	1.000
OID05408	VMO1	Q7Z5L0	-0.039	-0.111	0.032	0.280	0.837
OID05409	TPMT	P51580	-0.021	-0.090	0.048	0.556	0.960
OID05410	IFNGR2	P38484	0.006	-0.062	0.075	0.852	1.000
OID05411	KLK4	Q9Y5K2	-0.043	-0.103	0.017	0.157	0.793
OID05412	ERP44	Q9BS26	0.003	-0.070	0.075	0.945	1.000
OID05413	CBLN4	Q9NTU7	0.011	-0.057	0.079	0.756	1.000
OID05414	ACAA1	P09110	-0.005	-0.077	0.067	0.896	1.000
OID05415	NT5C3A	Q9H0P0	0.008	-0.065	0.082	0.824	1.000
OID05416	GAMT	Q14353	-0.050	-0.120	0.020	0.158	0.793
OID05417	HEXA	P06865	-0.059	-0.129	0.011	0.100	0.793
OID05419	S100A16	Q96FQ6	0.003	-0.066	0.072	0.934	1.000
OID05420	PSPN	O60542	0.012	-0.036	0.060	0.621	1.000
OID05421	DCTPP1	Q9H773	-0.094	-0.163	-0.024	0.009	0.443
OID05422	MANSC1	Q9H8J5	-0.011	-0.080	0.058	0.758	1.000
OID05423	GFER	P55789	-0.017	-0.090	0.056	0.648	1.000
OID05424	RP2	O75695	-0.011	-0.085	0.062	0.764	1.000
OID05425	JCHAIN	P01591	-0.006	-0.074	0.063	0.873	1.000
OID05426	RAB6A	P20340	-0.014	-0.077	0.050	0.674	1.000
OID05427	C1QA	P02745	0.005	-0.063	0.074	0.883	1.000
OID05428	AKR1B1	P15121	0.004	-0.067	0.075	0.915	1.000
OID05429	SCG2	P13521	-0.071	-0.142	0.000	0.050	0.648
OID05430	RFNG	Q9Y644	-0.055	-0.121	0.010	0.098	0.793
OID05431	MLN	P12872	0.013	-0.056	0.082	0.705	1.000
OID05432	TNFAIP8	O95379	-0.023	-0.090	0.044	0.501	0.931
OID05433	AIF1	P55008	-0.025	-0.091	0.040	0.444	0.896
OID05434	ARHGAP25	P42331	0.001	-0.069	0.071	0.983	1.000
OID05435	IL1B	P01584	-0.041	-0.106	0.025	0.220	0.798
OID05436	CCT5	P48643	-0.006	-0.077	0.064	0.863	1.000
OID05437	CASP2	P42575	-0.001	-0.073	0.071	0.984	1.000
OID05438	ELOA	Q14241	-0.028	-0.081	0.025	0.295	0.837
OID05439	NCS1	P62166	-0.042	-0.108	0.024	0.209	0.797
OID05440	LSP1	P33241	-0.020	-0.080	0.040	0.514	0.931
OID05441	AFP	P02771	-0.036	-0.105	0.032	0.300	0.837
OID05442	GOPC	Q9HD26	0.000	-0.073	0.073	1.000	1.000
OID05443	USO1	O60763	0.009	-0.065	0.083	0.811	1.000
OID05444	CNPY2	Q9Y2B0	0.079	0.009	0.149	0.026	0.480
OID05447	9-Sep	Q9UHD8	-0.058	-0.122	0.006	0.077	0.793
OID05448	AIMP1	Q12904	0.008	-0.067	0.082	0.835	1.000
OID05449	SCGN	O76038	0.029	-0.040	0.098	0.411	0.864
OID05450	CDC27	P30260	0.017	-0.054	0.089	0.634	1.000
OID05451	TXNDC15	Q96J42	-0.052	-0.120	0.016	0.132	0.793
OID05452	ICAM 5	Q9UMF0	-0.045	-0.113	0.022	0.183	0.793
OID05453	FUS	P35637	-0.028	-0.089	0.033	0.371	0.850
OID05454	PTP4A1	Q93096	-0.036	-0.108	0.036	0.326	0.846
OID05455	FOXO3	O43524	-0.014	-0.087	0.059	0.702	1.000
OID05456	VWA1	Q6PCB0	-0.050	-0.119	0.018	0.147	0.793
OID05457	FLT3	P36888	-0.038	-0.109	0.034	0.304	0.837
OID05458	COL9A1	P20849	0.037	-0.033	0.107	0.300	0.837
OID05459	BRK1	Q8WUW1	-0.033	-0.105	0.038	0.360	0.850
OID05460	NELL1	Q92832	-0.025	-0.095	0.046	0.490	0.931
OID05461	SFTPA1	Q8IWL2	-0.004	-0.067	0.059	0.902	1.000
OID05462	VPS37A	Q8NEZ2	-0.020	-0.091	0.052	0.589	0.987
OID05463	DRG2	P55039	-0.008	-0.079	0.064	0.835	1.000
OID05464	HMBS	P08397	-0.022	-0.090	0.047	0.535	0.942
OID05465	CLIP2	Q9UDT6	0.016	-0.059	0.091	0.669	1.000
OID05466	CXCL14	O95715	-0.019	-0.081	0.043	0.549	0.952
OID05467	HSPB6	O14558	-0.045	-0.108	0.018	0.160	0.793
OID05468	ATP6V1D	Q9Y5K8	-0.009	-0.080	0.062	0.803	1.000
OID05469	LAP3	P28838	0.001	-0.072	0.075	0.975	1.000
OID05470	LACTB2	Q53H82	0.010	-0.063	0.083	0.791	1.000
OID05471	HBQ1	P09105	-0.005	-0.071	0.060	0.871	1.000
OID05472	SCLY	Q96I15	-0.026	-0.093	0.041	0.444	0.896
OID05473	MYO9B	Q13459	0.009	-0.059	0.078	0.786	1.000
OID05474	CD300E	Q496F6	-0.016	-0.081	0.048	0.618	1.000
OID05475	SPINK4	O60575	-0.080	-0.148	-0.013	0.020	0.466
OID05476	YTHDF3	Q7Z739	-0.033	-0.106	0.040	0.375	0.850
OID05477	CDHR2	Q9BYE9	-0.021	-0.084	0.041	0.500	0.931
OID05478	CPVL	Q9H3G5	-0.091	-0.161	-0.022	0.011	0.443
OID05479	ICAM4	Q14773	0.008	-0.062	0.078	0.812	1.000
OID05480	PSMD9	O00233	-0.013	-0.070	0.044	0.658	1.000
OID05481	ACTN4	O43707	-0.017	-0.087	0.053	0.625	1.000
OID05482	VPS53	Q5VIR6	-0.009	-0.082	0.064	0.801	1.000
OID05483	CALCOCO1	Q9P1Z2	0.020	-0.051	0.092	0.575	0.969
OID05484	UBAC1	Q9BSL1	-0.018	-0.089	0.053	0.624	1.000
OID05485	GGA1	Q9UJY5	-0.027	-0.096	0.042	0.444	0.896
OID05486	PTPRM	P28827	-0.017	-0.088	0.053	0.632	1.000
OID05487	GALNT7	Q86SF2	-0.056	-0.127	0.015	0.119	0.793
OID05488	FLT1	P17948	-0.033	-0.104	0.039	0.369	0.850
OID05489	VAT1	Q99536	-0.013	-0.083	0.058	0.725	1.000
OID05490	TPT1	P13693	0.006	-0.062	0.074	0.865	1.000
OID05491	L1CAM	P32004	-0.059	-0.126	0.008	0.086	0.793
OID05492	GPA33	Q99795	0.046	-0.024	0.115	0.196	0.797
OID05493	HLA-E	P13747	-0.044	-0.110	0.023	0.193	0.797
OID05494	PCDH1	Q08174	-0.019	-0.088	0.049	0.580	0.974
OID05495	NPY	P01303	-0.030	-0.097	0.036	0.369	0.850

## Sheet: Excel Table S7
Excel Table S7. Associations between annual average air pollution mixture exposure and plasma levels of each protein. The standardized log2-transformed concentration of each protein was regressed on the annual average level of all air pollutants, controlling for age at blood draw, gender, BMI, education level, alcohol use, fruit and vegetable consumption, smoking status, and pack-years. The effec…
Olink ID	Protein Name	UniProt ID	Effect estimate	Lower 95% CI	Upper 95% CI	P	FDR
OID00563	TNFRSF14	Q92956	-0.015	-0.244	0.214	0.899	0.985
OID00564	LDL receptor	P01130	0.137	-0.089	0.363	0.237	0.933
OID00565	ITGB2	P05107	-0.217	-0.446	0.012	0.065	0.932
OID00566	IL-17RA	Q96F46	0.079	-0.163	0.322	0.522	0.985
OID00567	TNF-R2	P20333	-0.084	-0.301	0.133	0.449	0.985
OID00568	MMP-9	P14780	-0.106	-0.324	0.113	0.344	0.962
OID00569	EPHB4	P54760	-0.008	-0.234	0.217	0.942	0.990
OID00570	IL2-RA	P01589	0.015	-0.208	0.237	0.898	0.985
OID00571	OPG	O00300	-0.151	-0.375	0.074	0.190	0.933
OID00572	ALCAM	Q13740	-0.212	-0.432	0.008	0.061	0.932
OID00573	TFF3	Q07654	-0.311	-0.518	-0.105	0.004	0.620
OID00574	SELP	P16109	0.006	-0.240	0.252	0.963	0.992
OID00575	CSTB	P04080	0.014	-0.195	0.222	0.898	0.985
OID00576	MCP-1	P13500	-0.006	-0.231	0.220	0.962	0.992
OID00577	CD163	Q86VB7	0.019	-0.210	0.248	0.874	0.985
OID00578	Gal-3	P17931	-0.008	-0.209	0.193	0.938	0.990
OID00579	GRN	P28799	0.012	-0.221	0.245	0.920	0.985
OID00131	NT-proBNP		0.029	-0.190	0.248	0.798	0.985
OID00581	BLM hydrolase	Q13867	-0.062	-0.290	0.165	0.593	0.985
OID00582	PLC	P98160	0.064	-0.164	0.293	0.582	0.985
OID00583	LTBR	P36941	-0.001	-0.221	0.219	0.992	0.992
OID00584	Notch 3	Q9UM47	-0.106	-0.336	0.123	0.365	0.966
OID00585	TIMP4	Q99727	0.082	-0.142	0.307	0.475	0.985
OID00586	CNTN1	Q12860	-0.215	-0.454	0.024	0.079	0.933
OID00587	CDH5	P33151	-0.006	-0.242	0.231	0.963	0.992
OID00588	TLT-2	Q5T2D2	0.105	-0.129	0.339	0.379	0.966
OID00589	FABP4	P15090	-0.137	-0.332	0.059	0.172	0.933
OID00590	TFPI	P10646	0.064	-0.171	0.299	0.593	0.985
OID00591	PAI	P05121	-0.111	-0.352	0.130	0.368	0.966
OID00592	CCL24	O00175	-0.045	-0.285	0.195	0.715	0.985
OID00593	TR	P02786	-0.048	-0.274	0.178	0.678	0.985
OID00594	TNFRSF10C	O14798	0.037	-0.185	0.259	0.743	0.985
OID00595	GDF-15	Q99988	-0.062	-0.266	0.142	0.550	0.985
OID00596	SELE	P16581	-0.120	-0.347	0.107	0.300	0.933
OID00597	AZU1	P20160	0.025	-0.154	0.204	0.784	0.985
OID00598	DLK-1	P80370	-0.082	-0.313	0.148	0.484	0.985
OID00599	SPON1	Q9HCB6	-0.134	-0.358	0.090	0.242	0.933
OID00600	MPO	P05164	0.206	0.003	0.409	0.048	0.932
OID00601	CXCL16	Q9H2A7	-0.025	-0.255	0.204	0.830	0.985
OID00602	IL-6RA	P08887	-0.056	-0.285	0.174	0.635	0.985
OID00603	RETN	Q9HD89	0.130	-0.074	0.334	0.214	0.933
OID00604	IGFBP-1	P08833	-0.295	-0.500	-0.091	0.005	0.620
OID00605	CHIT1	Q13231	-0.027	-0.268	0.214	0.829	0.985
OID00606	TR-AP	P13686	0.128	-0.101	0.357	0.276	0.933
OID05026	GP6	Q9HCN6	0.003	-0.241	0.247	0.981	0.992
OID00608	PSP-D	P35247	0.017	-0.213	0.246	0.888	0.985
OID00609	PI3	P19957	0.011	-0.195	0.217	0.917	0.985
OID00610	Ep-CAM	P16422	-0.039	-0.263	0.186	0.736	0.985
OID00611	AP-N	P15144	-0.090	-0.331	0.151	0.466	0.985
OID00612	AXL	P30530	0.040	-0.192	0.272	0.737	0.985
OID00613	IL-1RT1	P14778	-0.191	-0.414	0.033	0.097	0.933
OID00614	MMP-2	P08253	0.007	-0.215	0.230	0.949	0.990
OID00615	FAS	P25445	-0.074	-0.302	0.154	0.526	0.985
OID00616	MB	P02144	-0.038	-0.253	0.177	0.730	0.985
OID00617	TNFSF13B	Q9Y275	0.069	-0.161	0.298	0.559	0.985
OID00618	PRTN3	P24158	0.060	-0.106	0.225	0.479	0.985
OID00619	PCSK9	Q8NBP7	-0.092	-0.315	0.130	0.417	0.985
OID00620	U-PAR	Q03405	-0.115	-0.328	0.098	0.290	0.933
OID00621	OPN	P10451	0.155	-0.073	0.383	0.183	0.933
OID00622	CTSD	P07339	0.042	-0.195	0.278	0.732	0.985
OID00623	PGLYRP1	O75594	0.006	-0.205	0.217	0.954	0.990
OID00624	CPA1	P15085	-0.046	-0.283	0.191	0.701	0.985
OID00625	JAM-A	Q9Y624	0.126	-0.119	0.371	0.315	0.942
OID00626	Gal-4	P56470	-0.273	-0.485	-0.061	0.013	0.882
OID00627	IL-1RT2	P27930	-0.144	-0.384	0.096	0.240	0.933
OID00628	SHPS-1	P78324	0.057	-0.175	0.290	0.629	0.985
OID00629	CCL15	Q16663	-0.170	-0.398	0.057	0.144	0.933
OID00630	CASP-3	P42574	0.101	-0.141	0.343	0.415	0.985
OID00631	uPA	P00749	0.106	-0.132	0.344	0.384	0.966
OID00632	CPB1	P15086	-0.074	-0.310	0.161	0.536	0.985
OID00633	CHI3L1	P36222	-0.102	-0.328	0.123	0.375	0.966
OID00634	ST2	Q01638	0.055	-0.153	0.263	0.604	0.985
OID00635	t-PA	P00750	-0.135	-0.369	0.098	0.257	0.933
OID00636	SCGB3A2	Q96PL1	-0.044	-0.255	0.168	0.686	0.985
OID00637	EGFR	P00533	-0.118	-0.339	0.103	0.296	0.933
OID00638	IGFBP-7	Q16270	0.045	-0.176	0.266	0.690	0.985
OID00639	CD93	Q9NPY3	-0.060	-0.287	0.167	0.603	0.985
OID00640	IL-18BP	O95998	-0.065	-0.283	0.153	0.561	0.985
OID00641	COL1A1	P02452	0.267	0.029	0.504	0.029	0.932
OID00642	PON3	Q15166	0.160	-0.060	0.380	0.157	0.933
OID00643	CTSZ	Q9UBR2	-0.123	-0.352	0.106	0.293	0.933
OID00644	MMP-3	P08254	0.018	-0.185	0.222	0.861	0.985
OID00645	RARRES2	Q99969	0.027	-0.202	0.256	0.817	0.985
OID00646	ICAM-2	P13598	-0.168	-0.407	0.070	0.168	0.933
OID00647	KLK6	Q92876	-0.077	-0.307	0.152	0.510	0.985
OID00648	PDGF subunit A	P04085	-0.024	-0.261	0.213	0.843	0.985
OID00649	TNF-R1	P19438	-0.011	-0.228	0.207	0.922	0.985
OID00650	IGFBP-2	P18065	0.098	-0.104	0.301	0.344	0.962
OID00651	vWF	P04275	0.128	-0.108	0.364	0.289	0.933
OID00652	PECAM-1	P16284	0.142	-0.100	0.385	0.251	0.933
OID00132	MEPE	Q9NQ76	0.028	-0.192	0.248	0.803	0.985
OID00654	CCL16	O15467	-0.120	-0.353	0.114	0.316	0.942
OID00752	IL8	P10145	-0.182	-0.411	0.047	0.120	0.933
OID00753	TNFRSF9	Q07011	0.100	-0.120	0.319	0.374	0.966
OID00754	TIE2	Q02763	0.085	-0.143	0.313	0.465	0.985
OID00755	MCP-3	P80098	-0.123	-0.344	0.099	0.278	0.933
OID00756	CD40-L	P29965	-0.012	-0.255	0.231	0.922	0.985
OID00757	IL-1 alpha	P01583	0.074	-0.176	0.323	0.563	0.985
OID00758	CD244	Q9BZW8	0.105	-0.123	0.334	0.366	0.966
OID00760	ANGPT1	Q15389	-0.083	-0.325	0.160	0.505	0.985
OID00762	PGF	P49763	0.046	-0.159	0.252	0.660	0.985
OID00764	ADGRG1	Q9Y653	-0.157	-0.374	0.060	0.157	0.933
OID00766	CRTAM	O95727	0.019	-0.198	0.236	0.861	0.985
OID00767	CXCL11	O14625	-0.020	-0.253	0.214	0.870	0.985
OID00768	MCP-4	Q99616	0.012	-0.208	0.232	0.913	0.985
OID00770	FGF2	P09038	-0.038	-0.283	0.207	0.764	0.985
OID00771	CXCL9	Q07325	-0.043	-0.247	0.160	0.677	0.985
OID00772	CD8A	P01732	0.063	-0.162	0.288	0.585	0.985
OID00773	CAIX	Q16790	-0.105	-0.345	0.135	0.391	0.968
OID00776	CD4	P01730	-0.028	-0.240	0.183	0.794	0.985
OID00777	NOS3	P29474	0.092	-0.113	0.296	0.380	0.966
OID00779	Gal-9	O00182	-0.049	-0.253	0.155	0.636	0.985
OID00781	CD40	P25942	0.167	-0.068	0.402	0.165	0.933
OID00782	IL18	Q14116	-0.023	-0.261	0.215	0.851	0.985
OID00783	GZMH	P20718	0.105	-0.086	0.296	0.282	0.933
OID05550	KIR3DL1	P43629	-0.001	-0.238	0.236	0.992	0.992
OID00786	CXCL1	P09341	0.281	0.048	0.514	0.019	0.882
OID00787	TNFSF14	O43557	0.038	-0.189	0.264	0.744	0.985
OID00788	IL33	O95760	-0.240	-0.478	-0.003	0.048	0.932
OID00789	TWEAK	O43508	0.202	-0.032	0.436	0.092	0.933
OID00790	PDGF subunit B	P01127	0.057	-0.172	0.286	0.624	0.985
OID00791	PDCD1	Q15116	-0.041	-0.266	0.184	0.720	0.985
OID00792	FASLG	P48023	0.124	-0.112	0.359	0.305	0.933
OID00793	CD28	P10747	-0.113	-0.363	0.136	0.374	0.966
OID00794	CCL19	Q99731	0.027	-0.198	0.251	0.817	0.985
OID00795	MCP-2	P80075	0.033	-0.201	0.266	0.783	0.985
OID00796	CCL4	P13236	0.019	-0.207	0.245	0.869	0.985
OID00798	Gal-1	P09382	-0.096	-0.317	0.126	0.398	0.974
OID00799	PD-L1	Q9NZQ7	0.026	-0.181	0.233	0.808	0.985
OID00800	CD27	P26842	-0.133	-0.334	0.067	0.194	0.933
OID00801	CXCL5	P42830	0.088	-0.136	0.312	0.443	0.985
OID00802	IL5	P05113	-0.131	-0.366	0.105	0.278	0.933
OID00803	HGF	P14210	0.025	-0.183	0.234	0.812	0.985
OID00804	GZMA	P12544	0.060	-0.147	0.268	0.569	0.985
OID00805	HO-1	P09601	0.018	-0.216	0.252	0.878	0.985
OID00806	CX3CL1	P78423	-0.185	-0.393	0.023	0.083	0.933
OID00807	CXCL10	P02778	0.002	-0.216	0.220	0.985	0.992
OID00808	CD70	P32970	-0.081	-0.302	0.140	0.472	0.985
OID00809	IL10	P22301	-0.047	-0.287	0.193	0.702	0.985
OID00810	TNFRSF12A	Q9NP84	-0.086	-0.303	0.131	0.438	0.985
OID00811	CCL23	P55773	0.087	-0.145	0.320	0.462	0.985
OID00813	CCL3	P10147	-0.024	-0.262	0.214	0.844	0.985
OID00814	MMP7	P09237	-0.041	-0.270	0.187	0.724	0.985
OID00815	ARG1	P05089	-0.053	-0.269	0.162	0.628	0.985
OID00816	NCR1	O76036	0.119	-0.085	0.323	0.254	0.933
OID00817	DCN	P07585	0.032	-0.185	0.249	0.770	0.985
OID00818	TNFRSF21	O75509	-0.025	-0.249	0.198	0.824	0.985
OID00820	MIC-A/B	Q29983/Q29980	-0.038	-0.277	0.201	0.756	0.985
OID00821	CCL17	Q92583	-0.008	-0.232	0.216	0.944	0.990
OID00822	ANGPT2	O15123	0.107	-0.114	0.328	0.343	0.962
OID00823	PTN	P21246	-0.022	-0.208	0.165	0.821	0.985
OID00824	CXCL12	P48061	-0.064	-0.298	0.169	0.589	0.985
OID00826	LAMP3	Q9UQV4	-0.143	-0.333	0.046	0.140	0.933
OID00828	ICOSLG	O75144	-0.139	-0.377	0.098	0.252	0.933
OID00829	MMP12	P39900	0.188	-0.010	0.386	0.064	0.932
OID00830	CXCL13	O43927	0.201	-0.026	0.428	0.084	0.933
OID00831	PD-L2	Q9BQ51	0.021	-0.202	0.244	0.852	0.985
OID00832	VEGFA	P15692	0.138	-0.097	0.372	0.251	0.933
OID00833	IL4	P05112	0.145	-0.097	0.386	0.241	0.933
OID05553	LAG3	P18627	-0.047	-0.278	0.185	0.694	0.985
OID00835	IL12RB1	P42701	-0.146	-0.349	0.057	0.160	0.933
OID00836	IL13	P35225	-0.214	-0.441	0.014	0.067	0.932
OID00837	CCL20	P78556	-0.110	-0.330	0.111	0.332	0.957
OID00839	KLRD1	Q13241	0.061	-0.164	0.285	0.597	0.985
OID00840	GZMB	P10144	-0.023	-0.229	0.183	0.826	0.985
OID00841	CD83	Q01151	0.035	-0.174	0.244	0.746	0.985
OID00842	IL12	P29459/P29460	0.010	-0.204	0.224	0.928	0.985
OID00843	CSF-1	P09603	0.030	-0.184	0.243	0.785	0.985
OID00475	GDNF	P39905	-0.007	-0.218	0.203	0.945	0.990
OID00476	CDCP1	Q9H5V8	0.074	-0.138	0.287	0.495	0.985
OID00478	IL7	P13232	0.107	-0.123	0.336	0.363	0.966
OID00480	LAP TGF-beta-1	P01137	0.011	-0.229	0.251	0.927	0.985
OID00483	IL-17C	Q9P0M4	-0.201	-0.419	0.017	0.072	0.933
OID00485	IL-17A	Q16552	-0.206	-0.441	0.029	0.088	0.933
OID00487	AXIN1	O15169	0.152	-0.093	0.396	0.225	0.933
OID00489	IL-20RA	Q9UHF4	-0.136	-0.364	0.091	0.241	0.933
OID00491	CST5	P28325	0.087	-0.138	0.311	0.450	0.985
OID00492	IL-2RB	P14784	-0.085	-0.332	0.162	0.502	0.985
OID00494	OSM	P13725	-0.013	-0.230	0.203	0.903	0.985
OID00495	IL2	P60568	0.064	-0.154	0.281	0.568	0.985
OID00497	TSLP	Q969D9	-0.185	-0.403	0.032	0.096	0.933
OID00499	CD6	P30203	-0.018	-0.229	0.192	0.864	0.985
OID00502	SLAMF1	Q13291	-0.111	-0.334	0.111	0.328	0.949
OID00505	CCL11	P51671	-0.076	-0.288	0.137	0.485	0.985
OID00507	FGF-23	Q9GZV9	-0.049	-0.265	0.167	0.657	0.985
OID00508	IL-10RA	Q13651	-0.225	-0.452	0.002	0.054	0.932
OID00509	FGF-5	P12034	-0.152	-0.393	0.090	0.220	0.933
OID00510	MMP-1	P03956	-0.053	-0.283	0.176	0.649	0.985
OID00511	LIF-R	P42702	-0.082	-0.308	0.144	0.480	0.985
OID00512	FGF-21	Q9NSA1	-0.012	-0.243	0.219	0.919	0.985
OID00514	IL-15RA	Q13261	-0.049	-0.262	0.164	0.654	0.985
OID00515	IL-10RB	Q08334	-0.104	-0.337	0.130	0.385	0.966
OID00516	IL-22 RA1	Q8N6P7	0.303	0.093	0.512	0.005	0.620
OID00517	IL-18R1	Q13478	-0.062	-0.282	0.158	0.582	0.985
OID00519	Beta-NGF	P01138	0.071	-0.124	0.266	0.476	0.985
OID00521	TRANCE	O14788	0.282	0.049	0.515	0.019	0.882
OID00523	IL-12B	P29460	0.059	-0.161	0.280	0.599	0.985
OID00524	IL-24	Q13007	-0.033	-0.263	0.196	0.776	0.985
OID00526	ARTN	Q5T4W7	-0.246	-0.482	-0.009	0.043	0.932
OID00527	MMP-10	P09238	0.226	0.006	0.446	0.046	0.932
OID00529	TNF	P01375	-0.011	-0.255	0.233	0.933	0.988
OID00531	CD5	P06127	-0.128	-0.333	0.076	0.221	0.933
OID00533	Flt3L	P49771	-0.076	-0.306	0.155	0.521	0.985
OID00534	CXCL6	P80162	0.312	0.089	0.534	0.007	0.630
OID00536	4E-BP1	Q13541	0.065	-0.177	0.306	0.601	0.985
OID00537	IL-20	Q9NYY1	-0.055	-0.290	0.180	0.646	0.985
OID00538	SIRT2	Q8IXJ6	0.128	-0.110	0.367	0.293	0.933
OID00539	CCL28	Q9NRJ3	-0.160	-0.388	0.069	0.172	0.933
OID01213	DNER	Q8NFT8	-0.017	-0.253	0.218	0.887	0.985
OID00541	EN-RAGE	P80511	0.110	-0.092	0.312	0.287	0.933
OID00544	IFN-gamma	P01579	-0.131	-0.358	0.097	0.261	0.933
OID00545	FGF-19	O95750	0.175	-0.046	0.396	0.123	0.933
OID00547	LIF	P15018	0.086	-0.153	0.324	0.482	0.985
OID00548	NRTN	Q99748	-0.141	-0.357	0.076	0.204	0.933
OID00550	CASP-8	Q14790	0.076	-0.134	0.286	0.477	0.985
OID00551	CCL25	O15444	0.122	-0.106	0.350	0.296	0.933
OID00554	NT-3	P20783	-0.062	-0.305	0.182	0.619	0.985
OID00557	ST1A1	P50225	0.079	-0.150	0.307	0.500	0.985
OID00558	STAMBP	O95630	0.186	-0.051	0.423	0.125	0.933
OID00560	ADA	P00813	0.161	-0.039	0.361	0.117	0.933
OID00561	TNFB	P01374	0.153	-0.082	0.388	0.204	0.933
OID05127	IFNL1	Q8IU54	0.113	-0.123	0.349	0.349	0.966
OID05128	EIF4B	P23588	0.068	-0.176	0.312	0.584	0.985
OID05129	CRADD	P78560	0.121	-0.111	0.354	0.307	0.933
OID05131	TDGF1	P13385	0.166	-0.060	0.392	0.151	0.933
OID05132	ECE1	P42892	0.132	-0.103	0.366	0.272	0.933
OID05133	CETN2	P41208	0.199	-0.031	0.429	0.091	0.933
OID05134	CDH15	P55291	0.105	-0.092	0.302	0.297	0.933
OID05135	SMOC1	Q9H4F8	0.210	0.004	0.416	0.047	0.932
OID05521	ADGRB3	O60242	-0.011	-0.237	0.215	0.923	0.985
OID05137	KLB	Q86Z14	0.068	-0.157	0.293	0.555	0.985
OID05138	CDH17	Q12864	-0.123	-0.353	0.107	0.295	0.933
OID05140	BST2	Q10589	-0.105	-0.326	0.116	0.352	0.966
OID05141	PTPN1	P18031	0.115	-0.121	0.350	0.341	0.962
OID05142	SRP14	P37108	0.015	-0.192	0.221	0.890	0.985
OID05143	ATP6V1F	Q16864	-0.033	-0.220	0.153	0.727	0.985
OID05144	RBKS	Q9H477	0.061	-0.152	0.274	0.574	0.985
OID05146	FKBP7	Q9Y680	0.108	-0.125	0.341	0.364	0.966
OID05147	ANXA10	Q9UJ72	-0.004	-0.237	0.228	0.971	0.992
OID05148	GSTP1	P09211	0.111	-0.132	0.355	0.372	0.966
OID05149	KIR2DL3	P43628	0.154	-0.079	0.386	0.196	0.933
OID05150	RPS6KB1	P23443	0.096	-0.140	0.331	0.426	0.985
OID05151	EREG	O14944	-0.083	-0.313	0.148	0.482	0.985
OID05152	CD302	Q8IX05	-0.057	-0.285	0.172	0.627	0.985
OID05153	IMPA1	P29218	0.156	-0.073	0.384	0.183	0.933
OID05154	CRIP2	P52943	-0.043	-0.248	0.161	0.677	0.985
OID05522	LTBP3	Q9NS15	0.181	-0.041	0.404	0.112	0.933
OID05156	CTF1	Q16619	0.158	-0.063	0.379	0.163	0.933
OID05157	FHIT	P49789	0.131	-0.103	0.365	0.273	0.933
OID05158	CLSTN1	O94985	0.042	-0.171	0.255	0.698	0.985
OID05159	HSP90B1	P14625	-0.029	-0.272	0.215	0.817	0.985
OID05160	LEPR	P48357	-0.206	-0.420	0.007	0.060	0.932
OID05161	CD33	P20138	-0.256	-0.480	-0.031	0.027	0.932
OID05162	ADAM15	Q13444	-0.046	-0.274	0.182	0.691	0.985
OID05163	NDRG1	Q92597	-0.032	-0.244	0.181	0.770	0.985
OID05164	CEACAM3	P40198	0.026	-0.146	0.198	0.770	0.985
OID05165	GBP2	P32456	0.036	-0.190	0.263	0.753	0.985
OID05166	FGFR2	P21802	0.031	-0.194	0.257	0.785	0.985
OID05167	NXPH1	P58417	0.016	-0.155	0.187	0.854	0.985
OID05168	NAA10	P41227	0.105	-0.134	0.344	0.392	0.968
OID05169	IL15	P40933	-0.125	-0.359	0.110	0.298	0.933
OID05170	DSG3	P32926	0.092	-0.126	0.310	0.411	0.985
OID05171	SFRP1	Q8N474	-0.026	-0.256	0.203	0.822	0.985
OID05174	IFI30	P13284	0.064	-0.131	0.260	0.520	0.985
OID05175	FCAR	P24071	-0.271	-0.488	-0.054	0.015	0.882
OID05176	PRTFDC1	Q9NRG1	0.040	-0.204	0.284	0.747	0.985
OID05177	PLA2G10	O15496	0.146	-0.087	0.378	0.220	0.933
OID05178	IKZF2	Q9UKS7	0.008	-0.223	0.238	0.947	0.990
OID05179	UBE2F	Q969M7	-0.028	-0.265	0.210	0.820	0.985
OID05180	DPEP2	Q9H4A9	-0.152	-0.396	0.092	0.224	0.933
OID05181	TBCB	Q99426	0.080	-0.165	0.325	0.521	0.985
OID05182	NPM1	P06748	0.054	-0.146	0.255	0.596	0.985
OID05183	ASGR1	P07306	-0.061	-0.285	0.164	0.597	0.985
OID05184	EPHA10	Q5JZY3	0.052	-0.196	0.300	0.680	0.985
OID05185	COL4A3BP	Q9Y5P4	0.172	-0.058	0.402	0.145	0.933
OID05186	PSG1	P11464	0.184	-0.043	0.411	0.114	0.933
OID05187	PSME1	Q06323	0.145	-0.084	0.375	0.217	0.933
OID05188	KIRREL2	Q6UWL6	0.041	-0.196	0.277	0.736	0.985
OID05189	PAEP	P09466	0.146	-0.083	0.375	0.213	0.933
OID05190	CCL27	Q9Y4X3	-0.072	-0.306	0.161	0.545	0.985
OID05191	MAD1L1	Q9Y6D9	0.091	-0.079	0.261	0.297	0.933
OID05192	AKT1S1	Q96B36	0.179	-0.055	0.413	0.135	0.933
OID05193	PTS	Q03393	-0.061	-0.277	0.155	0.581	0.985
OID05194	IL32	P24001	-0.250	-0.459	-0.041	0.020	0.882
OID05195	FUT8	Q9BYC5	-0.042	-0.275	0.191	0.726	0.985
OID05196	TPPP3	Q9BW30	-0.121	-0.355	0.113	0.313	0.942
OID05197	PFDN2	Q9UHV9	0.236	0.007	0.466	0.045	0.932
OID05198	CARHSP1	Q9Y2V2	0.004	-0.204	0.212	0.972	0.992
OID05199	VSTM1	Q6UX27	0.072	-0.161	0.305	0.544	0.985
OID05200	DEFB4A	O15263	0.151	-0.065	0.366	0.172	0.933
OID05201	ABHD14B	Q96IU4	-0.114	-0.337	0.109	0.319	0.942
OID05202	AARSD1	Q9BTE6	0.106	-0.104	0.317	0.324	0.944
OID05203	PHOSPHO1	Q8TCT1	-0.145	-0.373	0.083	0.214	0.933
OID05204	DUSP3	P51452	0.007	-0.232	0.246	0.955	0.990
OID05205	TNFRSF13C	Q96RJ3	0.167	-0.067	0.401	0.163	0.933
OID05206	NEFL	P07196	0.036	-0.182	0.254	0.748	0.985
OID05207	HMOX2	P30519	0.171	-0.048	0.390	0.128	0.933
OID05208	RNF31	Q96EP0	0.002	-0.245	0.248	0.989	0.992
OID05209	DPEP1	P16444	-0.055	-0.286	0.176	0.642	0.985
OID05210	SNCG	O76070	0.124	-0.105	0.352	0.289	0.933
OID05211	IL3RA	P26951	0.111	-0.099	0.322	0.300	0.933
OID05212	AOC1	P19801	0.047	-0.175	0.269	0.677	0.985
OID05213	KIF1BP	Q96EK5	0.019	-0.225	0.264	0.877	0.985
OID05214	PPP3R1	P63098	0.195	-0.033	0.424	0.096	0.933
OID05215	ILKAP	Q9H0C8	0.071	-0.132	0.274	0.492	0.985
OID05216	ISLR2	Q6UXK2	-0.041	-0.277	0.196	0.737	0.985
OID05217	ING1	Q9UK53	0.073	-0.081	0.228	0.354	0.966
OID05218	PMVK	Q15126	0.033	-0.212	0.277	0.793	0.985
OID05219	WWP2	O00308	0.143	-0.083	0.370	0.217	0.933
OID05220	FKBP5	Q13451	0.080	-0.163	0.324	0.517	0.985
OID05221	GGT5	P36269	-0.142	-0.373	0.089	0.230	0.933
OID05222	CD63	P08962	0.180	-0.055	0.416	0.135	0.933
OID00655	TXLNA	P40222	0.136	-0.100	0.371	0.260	0.933
OID00657	CPE	P16870	0.131	-0.092	0.354	0.252	0.933
OID00658	KLK13	Q9UKR3	0.026	-0.203	0.254	0.825	0.985
OID00659	CEACAM1	P13688	-0.074	-0.309	0.161	0.538	0.985
OID00660	MSLN	Q13421	-0.164	-0.375	0.047	0.130	0.933
OID00661	TNFSF13	O75888	-0.016	-0.246	0.215	0.894	0.985
OID00662	EGF	P01133	-0.031	-0.270	0.207	0.797	0.985
OID00663	TNFRSF6B	O95407	-0.058	-0.293	0.178	0.632	0.985
OID00664	SYND1	P18827	-0.035	-0.254	0.184	0.755	0.985
OID00665	TGFR-2	P37173	0.032	-0.190	0.253	0.780	0.985
OID00666	IL6	P05231	0.092	-0.129	0.312	0.416	0.985
OID00667	CD48	P09326	-0.016	-0.245	0.213	0.890	0.985
OID00668	SCAMP3	O14828	0.162	-0.077	0.401	0.186	0.933
OID00669	LY9	Q9HBG7	-0.220	-0.445	0.005	0.057	0.932
OID00670	IFN-gamma-R1	P15260	-0.024	-0.250	0.203	0.839	0.985
OID00671	ITGAV	P06756	-0.127	-0.346	0.091	0.254	0.933
OID00672	TRAIL	P50591	0.351	0.134	0.568	0.002	0.620
OID00673	hK11	Q9UBX7	-0.092	-0.323	0.139	0.436	0.985
OID00674	GPC1	P35052	-0.040	-0.277	0.196	0.739	0.985
OID00675	TFPI-2	P48307	-0.064	-0.295	0.166	0.585	0.985
OID00676	hK8	O60259	-0.013	-0.237	0.212	0.913	0.985
OID00677	VEGFR-2	P35968	0.014	-0.222	0.251	0.905	0.985
OID00678	LYPD3	O95274	0.074	-0.159	0.308	0.532	0.985
OID00679	PODXL	O00592	-0.087	-0.324	0.150	0.474	0.985
OID00680	S100A4	P26447	-0.138	-0.368	0.092	0.242	0.933
OID00681	IGF1R	P08069	-0.059	-0.272	0.153	0.584	0.985
OID00682	ERBB2	P04626	0.022	-0.198	0.241	0.846	0.985
OID00683	ERBB3	P21860	0.050	-0.168	0.267	0.654	0.985
OID00684	SCF	P21583	0.067	-0.156	0.290	0.554	0.985
OID00685	SPARC	P09486	-0.172	-0.411	0.067	0.160	0.933
OID00687	TGF-alpha	P01135	-0.079	-0.316	0.159	0.516	0.985
OID00688	FURIN	P09958	0.055	-0.172	0.282	0.635	0.985
OID00689	CYR61	O00622	-0.075	-0.296	0.146	0.507	0.985
OID00690	hK14	Q9P0G3	0.046	-0.177	0.270	0.685	0.985
OID00691	FADD	Q13158	0.087	-0.146	0.320	0.463	0.985
OID00692	MetAP 2	P50579	0.041	-0.206	0.288	0.745	0.985
OID00693	PVRL4	Q96NY8	-0.055	-0.272	0.161	0.618	0.985
OID00695	EPHA2	P29317	0.029	-0.192	0.251	0.795	0.985
OID00696	ITGB5	P18084	0.002	-0.234	0.239	0.986	0.992
OID00698	SEZ6L	Q9BYH1	-0.088	-0.315	0.140	0.452	0.985
OID00749	GPNMB	Q14956	-0.007	-0.252	0.238	0.956	0.990
OID00701	MIA	Q16674	0.016	-0.218	0.249	0.895	0.985
OID00702	CTSV	O60911	0.041	-0.172	0.255	0.704	0.985
OID00704	XPNPEP2	O43895	-0.174	-0.399	0.050	0.130	0.933
OID00705	ERBB4	Q15303	-0.022	-0.256	0.213	0.855	0.985
OID00707	ADAM 8	P78325	0.059	-0.143	0.261	0.568	0.985
OID00708	5'-NT	P21589	-0.021	-0.253	0.210	0.858	0.985
OID00709	CDKN1A	P38936	0.181	-0.062	0.425	0.147	0.933
OID00710	DLL1	O00548	0.043	-0.179	0.265	0.706	0.985
OID00711	MK	P21741	0.001	-0.224	0.227	0.992	0.992
OID00712	ABL1	P00519	0.148	-0.081	0.377	0.208	0.933
OID00713	FGF-BP1	Q14512	-0.007	-0.234	0.221	0.953	0.990
OID00714	TLR3	O15455	0.049	-0.180	0.279	0.674	0.985
OID00715	LYN	P07948	0.053	-0.192	0.299	0.671	0.985
OID00716	RET	P07949	-0.178	-0.402	0.046	0.120	0.933
OID00717	VIM	P08670	0.122	-0.096	0.340	0.275	0.933
OID00718	TNFRSF19	Q9NS68	0.014	-0.211	0.239	0.903	0.985
OID00719	CRNN	Q9UBG3	-0.226	-0.458	0.007	0.059	0.932
OID00720	TCL1A	P56279	0.005	-0.211	0.221	0.966	0.992
OID00721	CD160	O95971	0.029	-0.198	0.257	0.801	0.985
OID00722	TNFRSF4	P43489	0.122	-0.081	0.326	0.241	0.933
OID00724	WISP-1	O95388	-0.218	-0.451	0.014	0.067	0.932
OID00725	CXL17	Q6UXB2	0.035	-0.152	0.221	0.717	0.985
OID00726	PPY	P01298	-0.170	-0.405	0.065	0.157	0.933
OID00727	S100A11	P31949	-0.077	-0.273	0.118	0.440	0.985
OID00728	AREG	P15514	-0.058	-0.281	0.165	0.610	0.985
OID00729	ESM-1	Q9NQ30	0.080	-0.146	0.306	0.488	0.985
OID00730	CD207	Q9UJ71	0.086	-0.149	0.320	0.476	0.985
OID00732	WFDC2	Q14508	-0.092	-0.285	0.102	0.353	0.966
OID00734	MAD homolog 5	Q99717	0.045	-0.196	0.286	0.715	0.985
OID00735	ADAM-TS 15	Q8TE58	0.071	-0.133	0.275	0.495	0.985
OID00737	RSPO3	Q9BXY4	-0.046	-0.271	0.179	0.690	0.985
OID00738	FR-gamma	P41439	-0.214	-0.457	0.030	0.087	0.933
OID00739	CEACAM5	P06731	-0.118	-0.352	0.116	0.323	0.944
OID00740	VEGFR-3	P35916	-0.068	-0.304	0.169	0.575	0.985
OID00741	MUC-16	Q8WXI7	-0.084	-0.316	0.148	0.480	0.985
OID00742	WIF-1	Q9Y5W5	-0.024	-0.260	0.211	0.839	0.985
OID00744	FCRLB	Q6BAA4	-0.225	-0.453	0.004	0.055	0.932
OID00745	ANXA1	P04083	0.052	-0.158	0.262	0.626	0.985
OID00746	FR-alpha	P15328	-0.122	-0.349	0.104	0.290	0.933
OID05400	CD22	P20273	0.094	-0.131	0.320	0.414	0.985
OID05401	INPP1	P49441	-0.039	-0.268	0.189	0.736	0.985
OID05402	ALPP	P05187	-0.207	-0.376	-0.038	0.017	0.882
OID05404	CGB3	P0DN86	-0.029	-0.210	0.153	0.756	0.985
OID05405	TBL1X	O60907	0.044	-0.194	0.282	0.716	0.985
OID05406	NAMPT	P43490	-0.009	-0.206	0.187	0.925	0.985
OID05407	IL17F	Q96PD4	-0.003	-0.244	0.237	0.978	0.992
OID05408	VMO1	Q7Z5L0	-0.053	-0.291	0.184	0.660	0.985
OID05409	TPMT	P51580	0.012	-0.215	0.239	0.917	0.985
OID05410	IFNGR2	P38484	0.085	-0.144	0.313	0.470	0.985
OID05411	KLK4	Q9Y5K2	0.108	-0.090	0.307	0.286	0.933
OID05412	ERP44	Q9BS26	0.173	-0.068	0.414	0.160	0.933
OID05413	CBLN4	Q9NTU7	0.055	-0.169	0.280	0.629	0.985
OID05414	ACAA1	P09110	0.154	-0.082	0.391	0.203	0.933
OID05415	NT5C3A	Q9H0P0	0.038	-0.209	0.284	0.764	0.985
OID05416	GAMT	Q14353	0.031	-0.203	0.265	0.796	0.985
OID05417	HEXA	P06865	-0.003	-0.237	0.232	0.983	0.992
OID05419	S100A16	Q96FQ6	-0.013	-0.238	0.212	0.909	0.985
OID05420	PSPN	O60542	0.056	-0.099	0.212	0.480	0.985
OID05421	DCTPP1	Q9H773	-0.020	-0.250	0.210	0.865	0.985
OID05422	MANSC1	Q9H8J5	0.015	-0.212	0.242	0.897	0.985
OID05423	GFER	P55789	0.235	-0.006	0.475	0.057	0.932
OID05424	RP2	O75695	0.182	-0.061	0.424	0.144	0.933
OID05425	JCHAIN	P01591	-0.189	-0.415	0.037	0.102	0.933
OID05426	RAB6A	P20340	-0.026	-0.238	0.186	0.812	0.985
OID05427	C1QA	P02745	0.136	-0.084	0.356	0.227	0.933
OID05428	AKR1B1	P15121	0.084	-0.153	0.321	0.489	0.985
OID05429	SCG2	P13521	-0.140	-0.378	0.097	0.248	0.933
OID05430	RFNG	Q9Y644	-0.116	-0.337	0.104	0.303	0.933
OID05431	MLN	P12872	0.105	-0.127	0.336	0.376	0.966
OID05432	TNFAIP8	O95379	0.104	-0.118	0.327	0.359	0.966
OID05433	AIF1	P55008	0.158	-0.058	0.374	0.152	0.933
OID05434	ARHGAP25	P42331	0.157	-0.070	0.384	0.176	0.933
OID05435	IL1B	P01584	0.077	-0.140	0.295	0.487	0.985
OID05436	CCT5	P48643	0.128	-0.105	0.360	0.283	0.933
OID05437	CASP2	P42575	0.247	0.010	0.484	0.042	0.932
OID05438	ELOA	Q14241	-0.023	-0.198	0.152	0.798	0.985
OID05439	NCS1	P62166	0.061	-0.161	0.283	0.589	0.985
OID05440	LSP1	P33241	-0.021	-0.223	0.181	0.841	0.985
OID05441	AFP	P02771	0.052	-0.174	0.278	0.651	0.985
OID05442	GOPC	Q9HD26	0.204	-0.036	0.445	0.097	0.933
OID05443	USO1	O60763	0.174	-0.072	0.421	0.167	0.933
OID05444	CNPY2	Q9Y2B0	-0.029	-0.263	0.204	0.807	0.985
OID05447	9-Sep	Q9UHD8	0.017	-0.196	0.229	0.879	0.985
OID05448	AIMP1	Q12904	0.062	-0.188	0.312	0.625	0.985
OID05449	SCGN	O76038	0.077	-0.155	0.309	0.514	0.985
OID05450	CDC27	P30260	0.230	-0.006	0.467	0.057	0.932
OID05451	TXNDC15	Q96J42	-0.146	-0.376	0.083	0.213	0.933
OID05452	ICAM 5	Q9UMF0	-0.064	-0.289	0.160	0.576	0.985
OID05453	FUS	P35637	0.047	-0.156	0.250	0.650	0.985
OID05454	PTP4A1	Q93096	-0.072	-0.312	0.169	0.560	0.985
OID05455	FOXO3	O43524	0.122	-0.117	0.360	0.318	0.942
OID05456	VWA1	Q6PCB0	-0.139	-0.369	0.092	0.239	0.933
OID05457	FLT3	P36888	-0.012	-0.250	0.227	0.923	0.985
OID05458	COL9A1	P20849	0.264	0.033	0.494	0.026	0.932
OID05459	BRK1	Q8WUW1	0.174	-0.065	0.413	0.156	0.933
OID05460	NELL1	Q92832	-0.026	-0.261	0.209	0.829	0.985
OID05461	SFTPA1	Q8IWL2	0.078	-0.130	0.285	0.464	0.985
OID05462	VPS37A	Q8NEZ2	0.032	-0.206	0.270	0.795	0.985
OID05463	DRG2	P55039	0.169	-0.067	0.406	0.162	0.933
OID05464	HMBS	P08397	-0.110	-0.337	0.117	0.344	0.962
OID05465	CLIP2	Q9UDT6	0.175	-0.076	0.426	0.172	0.933
OID05466	CXCL14	O95715	-0.091	-0.295	0.114	0.387	0.966
OID05467	HSPB6	O14558	-0.084	-0.295	0.126	0.432	0.985
OID05468	ATP6V1D	Q9Y5K8	0.224	-0.009	0.457	0.061	0.932
OID05469	LAP3	P28838	-0.067	-0.311	0.177	0.591	0.985
OID05470	LACTB2	Q53H82	0.128	-0.115	0.371	0.302	0.933
OID05471	HBQ1	P09105	-0.069	-0.282	0.144	0.527	0.985
OID05472	SCLY	Q96I15	-0.038	-0.262	0.186	0.742	0.985
OID05473	MYO9B	Q13459	0.202	-0.024	0.428	0.081	0.933
OID05474	CD300E	Q496F6	-0.003	-0.215	0.208	0.974	0.992
OID05475	SPINK4	O60575	0.082	-0.145	0.309	0.480	0.985
OID05476	YTHDF3	Q7Z739	0.162	-0.076	0.401	0.185	0.933
OID05477	CDHR2	Q9BYE9	0.090	-0.113	0.292	0.385	0.966
OID05478	CPVL	Q9H3G5	0.093	-0.138	0.324	0.432	0.985
OID05479	ICAM4	Q14773	0.016	-0.220	0.251	0.895	0.985
OID05480	PSMD9	O00233	-0.014	-0.201	0.172	0.880	0.985
OID05481	ACTN4	O43707	-0.063	-0.295	0.168	0.593	0.985
OID05482	VPS53	Q5VIR6	0.173	-0.068	0.414	0.162	0.933
OID05483	CALCOCO1	Q9P1Z2	0.209	-0.031	0.449	0.090	0.933
OID05484	UBAC1	Q9BSL1	0.040	-0.192	0.272	0.736	0.985
OID05485	GGA1	Q9UJY5	0.146	-0.079	0.370	0.204	0.933
OID05486	PTPRM	P28827	-0.003	-0.236	0.230	0.981	0.992
OID05487	GALNT7	Q86SF2	-0.071	-0.311	0.169	0.563	0.985
OID05488	FLT1	P17948	-0.023	-0.264	0.218	0.850	0.985
OID05489	VAT1	Q99536	0.048	-0.184	0.280	0.688	0.985
OID05490	TPT1	P13693	-0.023	-0.249	0.202	0.840	0.985
OID05491	L1CAM	P32004	-0.242	-0.466	-0.018	0.035	0.932
OID05492	GPA33	Q99795	-0.028	-0.260	0.204	0.813	0.985
OID05493	HLA-E	P13747	0.080	-0.141	0.301	0.479	0.985
OID05494	PCDH1	Q08174	-0.037	-0.266	0.193	0.755	0.985
OID05495	NPY	P01303	0.095	-0.125	0.316	0.398	0.974

## Sheet: Excel Tabl S8
Excel Table S8. Proteins associated with any air pollution metrics at unadjusted P < 0.05 after further including cancer status into the main model. Note: CI, confidence interval; FDR, Benjamini-Hochberg corrected false discovery rate.
Olink ID	Protein Name	UniProt ID	Effect estimate	Lower 95% CI	Upper 95% CI	P	FDR	Pollutant
OID00618	PRTN3	P24158	0.078	0.020	0.136	0.009	0.590	PM25
OID00752	IL8	P10145	-0.107	-0.186	-0.027	0.009	0.590	PM25
OID00760	ANGPT1	Q15389	-0.109	-0.191	-0.026	0.010	0.590	PM25
OID05138	CDH17	Q12864	-0.110	-0.190	-0.030	0.007	0.590	PM25
OID05160	LEPR	P48357	-0.109	-0.182	-0.035	0.004	0.590	PM25
OID05162	ADAM15	Q13444	-0.117	-0.196	-0.038	0.004	0.590	PM25
OID00719	CRNN	Q9UBG3	-0.115	-0.196	-0.034	0.006	0.590	PM25
OID05421	DCTPP1	Q9H773	-0.104	-0.184	-0.024	0.011	0.590	PM25
OID05471	HBQ1	P09105	-0.105	-0.179	-0.031	0.005	0.590	PM25
OID00600	MPO	P05164	0.071	0.000	0.141	0.049	0.886	PM25
OID00768	MCP-4	Q99616	-0.091	-0.168	-0.013	0.022	0.886	PM25
OID00787	TNFSF14	O43557	-0.084	-0.162	-0.006	0.034	0.886	PM25
OID00801	CXCL5	P42830	-0.086	-0.165	-0.007	0.034	0.886	PM25
OID00806	CX3CL1	P78423	-0.082	-0.154	-0.009	0.027	0.886	PM25
OID05194	IL32	P24001	-0.081	-0.154	-0.008	0.030	0.886	PM25
OID00679	PODXL	O00592	-0.092	-0.173	-0.011	0.027	0.886	PM25
OID00685	SPARC	P09486	-0.083	-0.165	-0.001	0.049	0.886	PM25
OID05452	ICAM 5	Q9UMF0	-0.090	-0.167	-0.013	0.021	0.886	PM25
OID05464	HMBS	P08397	-0.083	-0.161	-0.005	0.038	0.886	PM25
OID00768	MCP-4	Q99616	-0.118	-0.181	-0.055	0.000	0.149	PM10
OID00509	FGF-5	P12034	-0.107	-0.175	-0.038	0.003	0.224	PM10
OID00531	CD5	P06127	-0.096	-0.154	-0.037	0.002	0.224	PM10
OID00544	IFN-gamma	P01579	-0.101	-0.166	-0.036	0.003	0.224	PM10
OID05194	IL32	P24001	-0.092	-0.152	-0.032	0.003	0.224	PM10
OID00719	CRNN	Q9UBG3	-0.114	-0.181	-0.047	0.001	0.224	PM10
OID05471	HBQ1	P09105	-0.093	-0.155	-0.032	0.003	0.224	PM10
OID00752	IL8	P10145	-0.097	-0.163	-0.031	0.004	0.261	PM10
OID00495	IL2	P60568	-0.092	-0.156	-0.027	0.005	0.293	PM10
OID00815	ARG1	P05089	-0.083	-0.145	-0.021	0.009	0.320	PM10
OID00492	IL-2RB	P14784	-0.094	-0.165	-0.022	0.010	0.320	PM10
OID05195	FUT8	Q9BYC5	-0.090	-0.157	-0.023	0.009	0.320	PM10
OID00682	ERBB2	P04626	-0.087	-0.151	-0.023	0.008	0.320	PM10
OID05417	HEXA	P06865	-0.088	-0.155	-0.021	0.011	0.320	PM10
OID05421	DCTPP1	Q9H773	-0.090	-0.157	-0.024	0.008	0.320	PM10
OID05464	HMBS	P08397	-0.085	-0.150	-0.020	0.011	0.320	PM10
OID00741	MUC-16	Q8WXI7	-0.085	-0.151	-0.019	0.012	0.333	PM10
OID05480	PSMD9	O00233	-0.069	-0.124	-0.015	0.012	0.335	PM10
OID00801	CXCL5	P42830	-0.082	-0.148	-0.016	0.015	0.351	PM10
OID00826	LAMP3	Q9UQV4	-0.071	-0.129	-0.014	0.015	0.351	PM10
OID00689	CYR61	O00622	-0.080	-0.143	-0.016	0.014	0.351	PM10
OID05142	SRP14	P37108	-0.072	-0.132	-0.013	0.018	0.362	PM10
OID05458	COL9A1	P20849	0.082	0.015	0.149	0.017	0.362	PM10
OID05478	CPVL	Q9H3G5	-0.082	-0.149	-0.014	0.018	0.362	PM10
OID05438	ELOA	Q14241	-0.060	-0.110	-0.009	0.020	0.374	PM10
OID05491	L1CAM	P32004	-0.077	-0.141	-0.012	0.020	0.374	PM10
OID00475	GDNF	P39905	-0.072	-0.133	-0.011	0.021	0.375	PM10
OID05198	CARHSP1	Q9Y2V2	-0.069	-0.128	-0.010	0.022	0.387	PM10
OID00791	PDCD1	Q15116	-0.075	-0.140	-0.010	0.024	0.402	PM10
OID00824	CXCL12	P48061	-0.074	-0.142	-0.007	0.031	0.428	PM10
OID00835	IL12RB1	P42701	-0.068	-0.129	-0.008	0.027	0.428	PM10
OID00483	IL-17C	Q9P0M4	-0.071	-0.134	-0.007	0.029	0.428	PM10
OID00505	CCL11	P51671	-0.067	-0.128	-0.006	0.031	0.428	PM10
OID00539	CCL28	Q9NRJ3	-0.071	-0.136	-0.006	0.032	0.428	PM10
OID05151	EREG	O14944	-0.074	-0.141	-0.008	0.029	0.428	PM10
OID05182	NPM1	P06748	-0.064	-0.122	-0.006	0.032	0.428	PM10
OID00788	IL33	O95760	-0.074	-0.143	-0.005	0.035	0.440	PM10
OID00821	CCL17	Q92583	-0.070	-0.135	-0.005	0.035	0.440	PM10
OID00705	ERBB4	Q15303	-0.073	-0.141	-0.006	0.034	0.440	PM10
OID00581	BLM hydrolase	Q13867	-0.068	-0.134	-0.003	0.042	0.460	PM10
OID00760	ANGPT1	Q15389	-0.073	-0.143	-0.003	0.040	0.460	PM10
OID00767	CXCL11	O14625	-0.071	-0.138	-0.003	0.041	0.460	PM10
OID00491	CST5	P28325	-0.066	-0.131	-0.002	0.044	0.460	PM10
OID00499	CD6	P30203	-0.063	-0.123	-0.002	0.043	0.460	PM10
OID00508	IL-10RA	Q13651	-0.066	-0.131	-0.001	0.046	0.460	PM10
OID00548	NRTN	Q99748	-0.064	-0.126	-0.002	0.042	0.460	PM10
OID05152	CD302	Q8IX05	0.068	0.001	0.135	0.047	0.460	PM10
OID05180	DPEP2	Q9H4A9	-0.071	-0.141	-0.001	0.046	0.460	PM10
OID00664	SYND1	P18827	-0.065	-0.129	-0.002	0.045	0.460	PM10
OID05194	IL32	P24001	-0.128	-0.194	-0.063	0.000	0.076	NO2
OID00806	CX3CL1	P78423	-0.120	-0.185	-0.054	0.000	0.093	NO2
OID00810	TNFRSF12A	Q9NP84	-0.092	-0.161	-0.023	0.009	0.346	NO2
OID00821	CCL17	Q92583	-0.095	-0.166	-0.024	0.009	0.346	NO2
OID00826	LAMP3	Q9UQV4	-0.092	-0.155	-0.029	0.004	0.346	NO2
OID00483	IL-17C	Q9P0M4	-0.093	-0.163	-0.023	0.009	0.346	NO2
OID00526	ARTN	Q5T4W7	-0.104	-0.179	-0.029	0.007	0.346	NO2
OID05140	BST2	Q10589	-0.096	-0.167	-0.025	0.008	0.346	NO2
OID05161	CD33	P20138	-0.102	-0.175	-0.030	0.006	0.346	NO2
OID05175	FCAR	P24071	-0.092	-0.161	-0.023	0.009	0.346	NO2
OID05180	DPEP2	Q9H4A9	-0.102	-0.178	-0.026	0.009	0.346	NO2
OID05402	ALPP	P05187	-0.073	-0.127	-0.020	0.008	0.346	NO2
OID05444	CNPY2	Q9Y2B0	0.097	0.024	0.171	0.010	0.346	NO2
OID05478	CPVL	Q9H3G5	-0.099	-0.174	-0.025	0.009	0.346	NO2
OID00824	CXCL12	P48061	-0.095	-0.169	-0.021	0.012	0.386	NO2
OID00626	Gal-4	P56470	-0.086	-0.154	-0.018	0.013	0.389	NO2
OID00831	PD-L2	Q9BQ51	-0.090	-0.161	-0.019	0.014	0.392	NO2
OID00507	FGF-23	Q9GZV9	-0.084	-0.154	-0.014	0.019	0.444	NO2
OID05216	ISLR2	Q6UXK2	-0.090	-0.165	-0.015	0.019	0.444	NO2
OID05452	ICAM 5	Q9UMF0	-0.086	-0.157	-0.016	0.017	0.444	NO2
OID05491	L1CAM	P32004	-0.086	-0.157	-0.015	0.018	0.444	NO2
OID05467	HSPB6	O14558	-0.079	-0.145	-0.012	0.020	0.445	NO2
OID00565	ITGB2	P05107	-0.084	-0.158	-0.011	0.025	0.449	NO2
OID00752	IL8	P10145	-0.086	-0.159	-0.012	0.023	0.449	NO2
OID05138	CDH17	Q12864	-0.084	-0.158	-0.010	0.026	0.449	NO2
OID00660	MSLN	Q13421	-0.080	-0.150	-0.010	0.025	0.449	NO2
OID00664	SYND1	P18827	-0.080	-0.150	-0.010	0.025	0.449	NO2
OID00669	LY9	Q9HBG7	-0.082	-0.153	-0.010	0.026	0.449	NO2
OID00841	CD83	Q01151	-0.079	-0.149	-0.008	0.028	0.452	NO2
OID00741	MUC-16	Q8WXI7	-0.082	-0.155	-0.009	0.027	0.452	NO2
OID05475	SPINK4	O60575	-0.080	-0.153	-0.008	0.029	0.452	NO2
OID00828	ICOSLG	O75144	-0.082	-0.156	-0.007	0.032	0.473	NO2
OID05162	ADAM15	Q13444	-0.080	-0.154	-0.007	0.032	0.473	NO2
OID00682	ERBB2	P04626	-0.076	-0.147	-0.005	0.035	0.500	NO2
OID00572	ALCAM	Q13740	-0.072	-0.141	-0.002	0.044	0.509	NO2
OID00610	Ep-CAM	P16422	0.073	0.001	0.145	0.046	0.509	NO2
OID00635	t-PA	P00750	-0.078	-0.152	-0.004	0.038	0.509	NO2
OID00835	IL12RB1	P42701	-0.071	-0.138	-0.004	0.038	0.509	NO2
OID00837	CCL20	P78556	-0.073	-0.144	-0.002	0.043	0.509	NO2
OID00516	IL-22 RA1	Q8N6P7	0.071	0.003	0.138	0.039	0.509	NO2
OID00544	IFN-gamma	P01579	-0.075	-0.148	-0.002	0.044	0.509	NO2
OID05206	NEFL	P07196	-0.071	-0.141	-0.001	0.046	0.509	NO2
OID00679	PODXL	O00592	-0.078	-0.153	-0.003	0.041	0.509	NO2
OID00722	TNFRSF4	P43489	-0.069	-0.136	-0.002	0.042	0.509	NO2
OID00738	FR-gamma	P41439	-0.077	-0.153	0.000	0.049	0.516	NO2
OID00650	IGFBP-2	P18065	0.101	0.037	0.166	0.002	0.202	O3
OID00807	CXCL10	P02778	0.109	0.039	0.178	0.002	0.202	O3
OID00826	LAMP3	Q9UQV4	0.097	0.034	0.159	0.003	0.202	O3
OID00829	MMP12	P39900	0.101	0.040	0.163	0.001	0.202	O3
OID00841	CD83	Q01151	0.111	0.042	0.180	0.002	0.202	O3
OID00722	TNFRSF4	P43489	0.108	0.043	0.173	0.001	0.202	O3
OID00725	CXL17	Q6UXB2	0.086	0.028	0.144	0.004	0.222	O3
OID00732	WFDC2	Q14508	0.092	0.031	0.154	0.003	0.222	O3
OID00843	CSF-1	P09603	0.096	0.029	0.164	0.006	0.296	O3
OID05427	C1QA	P02745	0.098	0.027	0.168	0.007	0.303	O3
OID05471	HBQ1	P09105	-0.094	-0.162	-0.027	0.007	0.303	O3
OID00728	AREG	P15514	0.096	0.026	0.167	0.008	0.317	O3
OID00718	TNFRSF19	Q9NS68	0.095	0.024	0.166	0.009	0.333	O3
OID00618	PRTN3	P24158	0.069	0.016	0.122	0.011	0.353	O3
OID00771	CXCL9	Q07325	0.081	0.017	0.145	0.014	0.353	O3
OID00776	CD4	P01730	0.083	0.017	0.149	0.014	0.353	O3
OID00476	CDCP1	Q9H5V8	0.084	0.017	0.152	0.015	0.353	O3
OID00527	MMP-10	P09238	0.088	0.019	0.158	0.013	0.353	O3
OID05135	SMOC1	Q9H4F8	0.081	0.017	0.146	0.014	0.353	O3
OID00665	TGFR-2	P37173	0.087	0.016	0.157	0.016	0.353	O3
OID00672	TRAIL	P50591	0.089	0.021	0.158	0.011	0.353	O3
OID05474	CD300E	Q496F6	0.082	0.015	0.148	0.016	0.353	O3
OID00649	TNF-R1	P19438	0.084	0.015	0.154	0.018	0.373	O3
OID00586	CNTN1	Q12860	-0.089	-0.164	-0.014	0.021	0.392	O3
OID00762	PGF	P49763	0.077	0.012	0.143	0.021	0.392	O3
OID05411	KLK4	Q9Y5K2	0.073	0.011	0.136	0.021	0.392	O3
OID00753	TNFRSF9	Q07011	0.080	0.010	0.150	0.024	0.428	O3
OID00832	VEGFA	P15692	0.084	0.011	0.158	0.025	0.428	O3
OID05127	IFNL1	Q8IU54	0.084	0.010	0.157	0.026	0.428	O3
OID00507	FGF-23	Q9GZV9	0.079	0.009	0.148	0.027	0.430	O3
OID00830	CXCL13	O43927	0.079	0.008	0.151	0.030	0.465	O3
OID00693	PVRL4	Q96NY8	0.075	0.006	0.144	0.033	0.501	O3
OID00737	RSPO3	Q9BXY4	0.076	0.005	0.147	0.036	0.510	O3
OID05444	CNPY2	Q9Y2B0	-0.079	-0.153	-0.006	0.035	0.510	O3
OID00835	IL12RB1	P42701	0.070	0.004	0.136	0.039	0.511	O3
OID00660	MSLN	Q13421	0.073	0.004	0.142	0.038	0.511	O3
OID00710	DLL1	O00548	0.075	0.004	0.146	0.039	0.511	O3
OID00567	TNF-R2	P20333	0.072	0.003	0.142	0.042	0.515	O3
OID00779	Gal-9	O00182	0.066	0.001	0.131	0.046	0.515	O3
OID00831	PD-L2	Q9BQ51	0.072	0.001	0.143	0.046	0.515	O3
OID05200	DEFB4A	O15263	0.068	0.001	0.136	0.048	0.515	O3
OID00707	ADAM 8	P78325	0.066	0.003	0.129	0.041	0.515	O3
OID00711	MK	P21741	0.072	0.001	0.143	0.047	0.515	O3
OID05458	COL9A1	P20849	0.075	0.002	0.149	0.046	0.515	O3
OID05464	HMBS	P08397	-0.072	-0.143	-0.001	0.048	0.515	O3
OID00670	IFN-gamma-R1	P15260	0.072	0.000	0.144	0.049	0.521	O3
OID00564	LDL receptor	P01130	0.118	0.029	0.207	0.009	0.541	SO2
OID00567	TNF-R2	P20333	-0.095	-0.183	-0.007	0.034	0.541	SO2
OID00569	EPHB4	P54760	-0.091	-0.181	-0.001	0.048	0.541	SO2
OID00573	TFF3	Q07654	-0.099	-0.182	-0.015	0.020	0.541	SO2
OID00620	U-PAR	Q03405	-0.086	-0.171	-0.001	0.046	0.541	SO2
OID00641	COL1A1	P02452	0.097	0.003	0.191	0.044	0.541	SO2
OID00646	ICAM-2	P13598	-0.098	-0.191	-0.005	0.039	0.541	SO2
OID00758	CD244	Q9BZW8	0.095	0.002	0.188	0.046	0.541	SO2
OID00786	CXCL1	P09341	0.096	0.003	0.188	0.043	0.541	SO2
OID00792	FASLG	P48023	0.120	0.028	0.212	0.011	0.541	SO2
OID00801	CXCL5	P42830	0.126	0.035	0.216	0.007	0.541	SO2
OID00830	CXCL13	O43927	0.118	0.028	0.208	0.010	0.541	SO2
OID00833	IL4	P05112	0.106	0.010	0.202	0.031	0.541	SO2
OID00534	CXCL6	P80162	0.147	0.057	0.237	0.001	0.541	SO2
OID00560	ADA	P00813	0.084	0.004	0.165	0.040	0.541	SO2
OID05142	SRP14	P37108	0.090	0.007	0.172	0.033	0.541	SO2
OID05153	IMPA1	P29218	0.093	0.001	0.184	0.046	0.541	SO2
OID05161	CD33	P20138	-0.120	-0.211	-0.029	0.010	0.541	SO2
OID05164	CEACAM3	P40198	0.082	0.014	0.151	0.019	0.541	SO2
OID05165	GBP2	P32456	0.115	0.026	0.204	0.011	0.541	SO2
OID05182	NPM1	P06748	0.098	0.018	0.178	0.017	0.541	SO2
OID05184	EPHA10	Q5JZY3	0.118	0.020	0.216	0.018	0.541	SO2
OID05187	PSME1	Q06323	0.110	0.019	0.201	0.019	0.541	SO2
OID05192	AKT1S1	Q96B36	0.097	0.003	0.191	0.043	0.541	SO2
OID05197	PFDN2	Q9UHV9	0.106	0.014	0.198	0.024	0.541	SO2
OID05202	AARSD1	Q9BTE6	0.099	0.014	0.184	0.022	0.541	SO2
OID05215	ILKAP	Q9H0C8	0.083	0.000	0.165	0.049	0.541	SO2
OID00655	TXLNA	P40222	0.103	0.008	0.198	0.033	0.541	SO2
OID00735	ADAM-TS 15	Q8TE58	-0.088	-0.169	-0.007	0.034	0.541	SO2
OID00744	FCRLB	Q6BAA4	-0.131	-0.221	-0.041	0.004	0.541	SO2
OID05404	CGB3	P0DN86	0.079	0.006	0.151	0.033	0.541	SO2
OID05414	ACAA1	P09110	0.105	0.010	0.199	0.031	0.541	SO2
OID05420	PSPN	O60542	-0.065	-0.129	-0.002	0.044	0.541	SO2
OID05423	GFER	P55789	0.119	0.023	0.215	0.015	0.541	SO2
OID05435	IL1B	P01584	0.089	0.003	0.176	0.042	0.541	SO2
OID05437	CASP2	P42575	0.105	0.011	0.199	0.029	0.541	SO2
OID05441	AFP	P02771	0.108	0.018	0.198	0.018	0.541	SO2
OID05447	9-Sep	Q9UHD8	0.086	0.002	0.171	0.046	0.541	SO2
OID05453	FUS	P35637	0.087	0.006	0.168	0.035	0.541	SO2
OID05468	ATP6V1D	Q9Y5K8	0.094	0.000	0.188	0.049	0.541	SO2
OID05473	MYO9B	Q13459	0.092	0.002	0.182	0.046	0.541	SO2
OID05476	YTHDF3	Q7Z739	0.127	0.031	0.223	0.010	0.541	SO2
OID05478	CPVL	Q9H3G5	0.097	0.004	0.191	0.042	0.541	SO2
OID05485	GGA1	Q9UJY5	0.121	0.030	0.211	0.009	0.541	SO2
OID05194	IL32	P24001	-0.112	-0.174	-0.049	0.001	0.248	CO
OID00767	CXCL11	O14625	-0.092	-0.162	-0.022	0.010	0.451	CO
OID00806	CX3CL1	P78423	-0.089	-0.152	-0.027	0.005	0.451	CO
OID00821	CCL17	Q92583	-0.097	-0.164	-0.030	0.005	0.451	CO
OID00826	LAMP3	Q9UQV4	-0.090	-0.149	-0.031	0.003	0.451	CO
OID00831	PD-L2	Q9BQ51	-0.086	-0.154	-0.019	0.012	0.451	CO
OID00483	IL-17C	Q9P0M4	-0.090	-0.155	-0.024	0.008	0.451	CO
OID00526	ARTN	Q5T4W7	-0.088	-0.159	-0.017	0.016	0.451	CO
OID00533	Flt3L	P49771	-0.084	-0.151	-0.016	0.015	0.451	CO
OID05140	BST2	Q10589	-0.094	-0.160	-0.027	0.006	0.451	CO
OID00664	SYND1	P18827	-0.082	-0.148	-0.017	0.014	0.451	CO
OID00682	ERBB2	P04626	-0.087	-0.153	-0.021	0.010	0.451	CO
OID00728	AREG	P15514	-0.086	-0.153	-0.018	0.013	0.451	CO
OID00741	MUC-16	Q8WXI7	-0.086	-0.154	-0.017	0.015	0.451	CO
OID05404	CGB3	P0DN86	-0.084	-0.137	-0.030	0.003	0.451	CO
OID05421	DCTPP1	Q9H773	-0.091	-0.161	-0.022	0.010	0.451	CO
OID05478	CPVL	Q9H3G5	-0.091	-0.161	-0.021	0.011	0.451	CO
OID00752	IL8	P10145	-0.084	-0.153	-0.015	0.018	0.457	CO
OID00824	CXCL12	P48061	-0.085	-0.155	-0.015	0.017	0.457	CO
OID00837	CCL20	P78556	-0.078	-0.144	-0.011	0.023	0.480	CO
OID00509	FGF-5	P12034	-0.084	-0.157	-0.012	0.023	0.480	CO
OID00708	5'-NT	P21589	-0.081	-0.150	-0.011	0.023	0.480	CO
OID05475	SPINK4	O60575	-0.080	-0.148	-0.012	0.021	0.480	CO
OID00810	TNFRSF12A	Q9NP84	-0.074	-0.140	-0.009	0.026	0.492	CO
OID00516	IL-22 RA1	Q8N6P7	0.072	0.009	0.135	0.026	0.492	CO
OID00544	IFN-gamma	P01579	-0.076	-0.145	-0.008	0.029	0.492	CO
OID00724	WISP-1	O95388	-0.078	-0.147	-0.009	0.027	0.492	CO
OID00732	WFDC2	Q14508	-0.066	-0.125	-0.007	0.029	0.492	CO
OID05444	CNPY2	Q9Y2B0	0.078	0.008	0.148	0.029	0.492	CO
OID05175	FCAR	P24071	-0.071	-0.137	-0.006	0.033	0.512	CO
OID00746	FR-alpha	P15328	-0.075	-0.144	-0.006	0.033	0.512	CO
OID00788	IL33	O95760	-0.077	-0.149	-0.005	0.035	0.530	CO
OID00757	IL-1 alpha	P01583	0.077	0.004	0.151	0.039	0.578	CO
OID00507	FGF-23	Q9GZV9	-0.067	-0.133	-0.001	0.048	0.653	CO
OID05162	ADAM15	Q13444	-0.070	-0.139	0.000	0.049	0.653	CO
OID00689	CYR61	O00622	-0.067	-0.133	0.000	0.049	0.653	CO
OID00573	TFF3	Q07654	-0.312	-0.519	-0.104	0.004	0.620	Mixture
OID00604	IGFBP-1	P08833	-0.295	-0.500	-0.090	0.005	0.620	Mixture
OID00516	IL-22 RA1	Q8N6P7	0.303	0.093	0.513	0.005	0.620	Mixture
OID00534	CXCL6	P80162	0.313	0.090	0.535	0.006	0.620	Mixture
OID00672	TRAIL	P50591	0.347	0.132	0.562	0.002	0.620	Mixture
OID00626	Gal-4	P56470	-0.270	-0.482	-0.059	0.013	0.851	Mixture
OID00786	CXCL1	P09341	0.285	0.055	0.515	0.016	0.851	Mixture
OID00521	TRANCE	O14788	0.281	0.047	0.515	0.019	0.851	Mixture
OID05175	FCAR	P24071	-0.269	-0.485	-0.053	0.016	0.851	Mixture
OID05194	IL32	P24001	-0.253	-0.461	-0.045	0.018	0.851	Mixture
OID05402	ALPP	P05187	-0.203	-0.369	-0.038	0.017	0.851	Mixture
OID00600	MPO	P05164	0.208	0.005	0.411	0.046	0.934	Mixture
OID00641	COL1A1	P02452	0.269	0.031	0.506	0.028	0.934	Mixture
OID00788	IL33	O95760	-0.240	-0.478	-0.002	0.049	0.934	Mixture
OID00526	ARTN	Q5T4W7	-0.244	-0.481	-0.007	0.045	0.934	Mixture
OID00527	MMP-10	P09238	0.226	0.005	0.447	0.046	0.934	Mixture
OID05135	SMOC1	Q9H4F8	0.212	0.006	0.418	0.045	0.934	Mixture
OID05161	CD33	P20138	-0.256	-0.481	-0.031	0.027	0.934	Mixture
OID05197	PFDN2	Q9UHV9	0.236	0.006	0.466	0.046	0.934	Mixture
OID05437	CASP2	P42575	0.248	0.011	0.486	0.041	0.934	Mixture
OID05458	COL9A1	P20849	0.264	0.033	0.495	0.026	0.934	Mixture
OID05491	L1CAM	P32004	-0.243	-0.467	-0.018	0.035	0.934	Mixture

## Sheet: Excel Tabl S9
Excel Table S9. Proteins associated with any air pollution metrics at FDR < 0.2 after further including cancer status into the main model. Note: CI, confidence interval; FDR, Benjamini-Hochberg corrected false discovery rate.
Olink ID	Protein Name	UniProt ID	Effect estimate	Lower 95% CI	Upper 95% CI	P	FDR	Pollutant
OID00768	MCP-4	Q99616	-0.118	-0.181	-0.055	0.000	0.149	PM10
OID05194	IL32	P24001	-0.128	-0.194	-0.063	0.000	0.076	NO2
OID00806	CX3CL1	P78423	-0.120	-0.185	-0.054	0.000	0.093	NO2

## Sheet: Excel Tabl S10
Excel Table S10. Proteins associated with any air pollution metrics at unadjusted P < 0.05 among controls. Note: CI, confidence; FDR, Benjamini-Hochberg corrected false discovery rate.
Olink ID	Protein Name	UniProt ID	Effect estimate	Lower 95% CI	Upper 95% CI	P	FDR	Pollutant
OID00679	PODXL	O00592	-0.191	-0.303	-0.079	0.001	0.266	PM25
OID05471	HBQ1	P09105	-0.179	-0.283	-0.075	0.001	0.266	PM25
OID00576	MCP-1	P13500	-0.128	-0.221	-0.035	0.008	0.644	PM25
OID00752	IL8	P10145	-0.129	-0.224	-0.033	0.009	0.644	PM25
OID00768	MCP-4	Q99616	-0.138	-0.243	-0.032	0.011	0.644	PM25
OID00806	CX3CL1	P78423	-0.121	-0.213	-0.029	0.011	0.644	PM25
OID00815	ARG1	P05089	-0.109	-0.194	-0.025	0.012	0.644	PM25
OID00475	GDNF	P39905	-0.110	-0.190	-0.029	0.008	0.644	PM25
OID05464	HMBS	P08397	-0.138	-0.236	-0.041	0.006	0.644	PM25
OID05407	IL17F	Q96PD4	0.121	0.025	0.216	0.014	0.672	PM25
OID00802	IL5	P05113	0.104	0.015	0.193	0.022	0.704	PM25
OID00489	IL-20RA	Q9UHF4	0.121	0.007	0.235	0.038	0.704	PM25
OID00505	CCL11	P51671	-0.109	-0.209	-0.008	0.034	0.704	PM25
OID00533	Flt3L	P49771	-0.109	-0.205	-0.012	0.028	0.704	PM25
OID00536	4E-BP1	Q13541	-0.132	-0.250	-0.015	0.028	0.704	PM25
OID00541	EN-RAGE	P80511	0.090	0.008	0.173	0.032	0.704	PM25
OID05138	CDH17	Q12864	-0.132	-0.247	-0.017	0.025	0.704	PM25
OID05160	LEPR	P48357	-0.106	-0.205	-0.008	0.035	0.704	PM25
OID05194	IL32	P24001	-0.116	-0.220	-0.012	0.029	0.704	PM25
OID05216	ISLR2	Q6UXK2	-0.101	-0.194	-0.008	0.033	0.704	PM25
OID00719	CRNN	Q9UBG3	-0.132	-0.256	-0.009	0.036	0.704	PM25
OID05417	HEXA	P06865	-0.107	-0.207	-0.007	0.037	0.704	PM25
OID05425	JCHAIN	P01591	0.123	0.015	0.232	0.026	0.704	PM25
OID05452	ICAM 5	Q9UMF0	-0.124	-0.226	-0.022	0.018	0.704	PM25
OID05487	GALNT7	Q86SF2	-0.107	-0.207	-0.008	0.035	0.704	PM25
OID05491	L1CAM	P32004	-0.113	-0.211	-0.014	0.025	0.704	PM25
OID00760	ANGPT1	Q15389	-0.129	-0.254	-0.005	0.041	0.711	PM25
OID00554	NT-3	P20783	-0.113	-0.221	-0.004	0.043	0.711	PM25
OID05195	FUT8	Q9BYC5	-0.119	-0.234	-0.004	0.043	0.711	PM25
OID00685	SPARC	P09486	-0.118	-0.233	-0.003	0.044	0.713	PM25
OID00576	MCP-1	P13500	-0.136	-0.222	-0.050	0.002	0.184	PM10
OID00768	MCP-4	Q99616	-0.175	-0.270	-0.080	0.000	0.184	PM10
OID00802	IL5	P05113	0.132	0.052	0.213	0.002	0.184	PM10
OID00531	CD5	P06127	-0.137	-0.227	-0.047	0.003	0.184	PM10
OID00533	Flt3L	P49771	-0.152	-0.239	-0.065	0.001	0.184	PM10
OID00544	IFN-gamma	P01579	-0.155	-0.255	-0.055	0.003	0.184	PM10
OID05194	IL32	P24001	-0.145	-0.240	-0.050	0.003	0.184	PM10
OID00679	PODXL	O00592	-0.161	-0.267	-0.055	0.003	0.184	PM10
OID00685	SPARC	P09486	-0.168	-0.272	-0.064	0.002	0.184	PM10
OID00752	IL8	P10145	-0.127	-0.215	-0.038	0.006	0.227	PM10
OID00505	CCL11	P51671	-0.129	-0.222	-0.037	0.007	0.227	PM10
OID00664	SYND1	P18827	-0.130	-0.223	-0.038	0.006	0.227	PM10
OID00719	CRNN	Q9UBG3	-0.162	-0.276	-0.049	0.005	0.227	PM10
OID05491	L1CAM	P32004	-0.127	-0.218	-0.037	0.006	0.227	PM10
OID00705	ERBB4	Q15303	-0.138	-0.242	-0.034	0.010	0.323	PM10
OID00682	ERBB2	P04626	-0.124	-0.220	-0.029	0.011	0.333	PM10
OID05471	HBQ1	P09105	-0.129	-0.229	-0.029	0.012	0.348	PM10
OID00821	CCL17	Q92583	-0.120	-0.215	-0.024	0.015	0.401	PM10
OID00791	PDCD1	Q15116	-0.130	-0.239	-0.021	0.020	0.499	PM10
OID00509	FGF-5	P12034	-0.126	-0.233	-0.020	0.021	0.499	PM10
OID00788	IL33	O95760	-0.134	-0.251	-0.018	0.025	0.543	PM10
OID05138	CDH17	Q12864	-0.123	-0.231	-0.016	0.024	0.543	PM10
OID00584	Notch 3	Q9UM47	-0.123	-0.234	-0.012	0.030	0.552	PM10
OID00591	PAI	P05121	-0.110	-0.211	-0.009	0.034	0.552	PM10
OID00639	CD93	Q9NPY3	-0.101	-0.195	-0.008	0.033	0.552	PM10
OID00766	CRTAM	O95727	-0.111	-0.212	-0.010	0.032	0.552	PM10
OID00806	CX3CL1	P78423	-0.095	-0.182	-0.008	0.033	0.552	PM10
OID00815	ARG1	P05089	-0.087	-0.167	-0.007	0.033	0.552	PM10
OID00674	GPC1	P35052	-0.115	-0.223	-0.007	0.036	0.552	PM10
OID00689	CYR61	O00622	-0.114	-0.220	-0.009	0.034	0.552	PM10
OID05417	HEXA	P06865	-0.100	-0.194	-0.006	0.036	0.552	PM10
OID05492	GPA33	Q99795	0.123	0.011	0.234	0.031	0.552	PM10
OID00610	Ep-CAM	P16422	0.109	0.003	0.215	0.044	0.608	PM10
OID00499	CD6	P30203	-0.091	-0.179	-0.002	0.044	0.608	PM10
OID05196	TPPP3	Q9BW30	-0.134	-0.265	-0.003	0.044	0.608	PM10
OID00680	S100A4	P26447	-0.100	-0.199	-0.002	0.045	0.608	PM10
OID00475	GDNF	P39905	-0.077	-0.154	0.000	0.049	0.621	PM10
OID05195	FUT8	Q9BYC5	-0.108	-0.215	0.000	0.049	0.621	PM10
OID00679	PODXL	O00592	-0.203	-0.305	-0.101	0.000	0.075	NO2
OID05491	L1CAM	P32004	-0.153	-0.241	-0.065	0.001	0.216	NO2
OID00806	CX3CL1	P78423	-0.138	-0.221	-0.054	0.002	0.244	NO2
OID00483	IL-17C	Q9P0M4	-0.143	-0.234	-0.052	0.003	0.244	NO2
OID00547	LIF	P15018	-0.134	-0.219	-0.048	0.002	0.244	NO2
OID00544	IFN-gamma	P01579	-0.150	-0.250	-0.050	0.004	0.272	NO2
OID05194	IL32	P24001	-0.137	-0.232	-0.042	0.005	0.272	NO2
OID00660	MSLN	Q13421	-0.121	-0.206	-0.036	0.006	0.272	NO2
OID00705	ERBB4	Q15303	-0.150	-0.252	-0.048	0.005	0.272	NO2
OID05452	ICAM 5	Q9UMF0	-0.136	-0.229	-0.042	0.005	0.272	NO2
OID00671	ITGAV	P06756	-0.118	-0.204	-0.032	0.008	0.316	NO2
OID05426	RAB6A	P20340	0.121	0.033	0.210	0.008	0.316	NO2
OID00828	ICOSLG	O75144	-0.110	-0.193	-0.028	0.009	0.348	NO2
OID00664	SYND1	P18827	-0.121	-0.213	-0.028	0.011	0.382	NO2
OID00786	CXCL1	P09341	0.141	0.030	0.253	0.014	0.406	NO2
OID00485	IL-17A	Q16552	-0.126	-0.225	-0.027	0.013	0.406	NO2
OID00680	S100A4	P26447	-0.119	-0.216	-0.023	0.016	0.406	NO2
OID00742	WIF-1	Q9Y5W5	-0.133	-0.238	-0.027	0.014	0.406	NO2
OID05460	NELL1	Q92832	-0.120	-0.217	-0.024	0.015	0.406	NO2
OID00768	MCP-4	Q99616	-0.120	-0.219	-0.022	0.017	0.423	NO2
OID00766	CRTAM	O95727	-0.115	-0.215	-0.014	0.025	0.460	NO2
OID00802	IL5	P05113	0.095	0.013	0.177	0.024	0.460	NO2
OID00807	CXCL10	P02778	-0.106	-0.200	-0.013	0.026	0.460	NO2
OID00821	CCL17	Q92583	-0.109	-0.204	-0.013	0.027	0.460	NO2
OID00835	IL12RB1	P42701	-0.105	-0.196	-0.014	0.024	0.460	NO2
OID00533	Flt3L	P49771	-0.104	-0.193	-0.015	0.023	0.460	NO2
OID00659	CEACAM1	P13688	-0.118	-0.220	-0.015	0.025	0.460	NO2
OID05402	ALPP	P05187	-0.089	-0.165	-0.013	0.022	0.460	NO2
OID00565	ITGB2	P05107	-0.110	-0.209	-0.010	0.031	0.489	NO2
OID05175	FCAR	P24071	-0.102	-0.194	-0.010	0.031	0.489	NO2
OID05487	GALNT7	Q86SF2	-0.103	-0.195	-0.010	0.030	0.489	NO2
OID00841	CD83	Q01151	-0.097	-0.187	-0.007	0.035	0.507	NO2
OID00713	FGF-BP1	Q14512	-0.110	-0.211	-0.009	0.034	0.507	NO2
OID00682	ERBB2	P04626	-0.101	-0.197	-0.005	0.039	0.550	NO2
OID00758	CD244	Q9BZW8	-0.101	-0.201	-0.001	0.048	0.609	NO2
OID00507	FGF-23	Q9GZV9	-0.087	-0.174	0.000	0.049	0.609	NO2
OID00657	CPE	P16870	-0.103	-0.203	-0.003	0.044	0.609	NO2
OID05422	MANSC1	Q9H8J5	-0.099	-0.197	0.000	0.049	0.609	NO2
OID00568	MMP-9	P14780	-0.122	-0.242	-0.002	0.047	0.923	O3
OID00571	OPG	O00300	-0.146	-0.270	-0.022	0.021	0.923	O3
OID00572	ALCAM	Q13740	-0.152	-0.276	-0.029	0.016	0.923	O3
OID00579	GRN	P28799	-0.140	-0.274	-0.005	0.042	0.923	O3
OID00586	CNTN1	Q12860	-0.141	-0.268	-0.014	0.029	0.923	O3
OID00596	SELE	P16581	-0.141	-0.268	-0.014	0.030	0.923	O3
OID00601	CXCL16	Q9H2A7	-0.139	-0.259	-0.019	0.024	0.923	O3
OID00637	EGFR	P00533	-0.118	-0.232	-0.005	0.041	0.923	O3
OID00654	CCL16	O15467	-0.122	-0.225	-0.019	0.021	0.923	O3
OID00809	IL10	P22301	0.118	0.001	0.236	0.049	0.923	O3
OID05127	IFNL1	Q8IU54	0.186	0.021	0.351	0.028	0.923	O3
OID05142	SRP14	P37108	-0.115	-0.218	-0.012	0.028	0.923	O3
OID00711	MK	P21741	0.145	0.014	0.276	0.030	0.923	O3
OID05427	C1QA	P02745	0.130	0.000	0.259	0.049	0.923	O3
OID05440	LSP1	P33241	-0.107	-0.200	-0.014	0.025	0.923	O3
OID05471	HBQ1	P09105	-0.130	-0.257	-0.004	0.043	0.923	O3
OID00744	FCRLB	Q6BAA4	-0.207	-0.317	-0.096	0.000	0.100	SO2
OID05420	PSPN	O60542	-0.177	-0.273	-0.081	0.000	0.100	SO2
OID00568	MMP-9	P14780	-0.201	-0.326	-0.077	0.002	0.214	SO2
OID00569	EPHB4	P54760	-0.183	-0.295	-0.071	0.002	0.214	SO2
OID00620	U-PAR	Q03405	-0.140	-0.245	-0.034	0.010	0.866	SO2
OID05441	AFP	P02771	0.185	0.044	0.325	0.011	0.866	SO2
OID00563	TNFRSF14	Q92956	-0.148	-0.274	-0.022	0.022	0.896	SO2
OID00624	CPA1	P15085	-0.166	-0.307	-0.024	0.022	0.896	SO2
OID00632	CPB1	P15086	-0.165	-0.303	-0.028	0.019	0.896	SO2
OID00779	Gal-9	O00182	-0.143	-0.264	-0.022	0.021	0.896	SO2
OID00808	CD70	P32970	-0.166	-0.299	-0.033	0.015	0.896	SO2
OID05444	CNPY2	Q9Y2B0	-0.137	-0.252	-0.023	0.020	0.896	SO2
OID00647	KLK6	Q92876	-0.153	-0.286	-0.020	0.025	0.917	SO2
OID00567	TNF-R2	P20333	-0.129	-0.245	-0.013	0.030	0.957	SO2
OID00841	CD83	Q01151	-0.135	-0.256	-0.015	0.028	0.957	SO2
OID00564	LDL receptor	P01130	0.133	0.010	0.256	0.035	0.959	SO2
OID05154	CRIP2	P52943	-0.131	-0.253	-0.009	0.036	0.959	SO2
OID05452	ICAM 5	Q9UMF0	-0.140	-0.268	-0.012	0.033	0.959	SO2
OID00629	CCL15	Q16663	-0.126	-0.247	-0.005	0.042	0.989	SO2
OID00660	MSLN	Q13421	-0.120	-0.236	-0.003	0.045	0.989	SO2
OID00533	Flt3L	P49771	-0.174	-0.258	-0.090	0.000	0.043	CO
OID00682	ERBB2	P04626	-0.160	-0.252	-0.068	0.001	0.203	CO
OID00806	CX3CL1	P78423	-0.136	-0.219	-0.052	0.002	0.218	CO
OID00705	ERBB4	Q15303	-0.167	-0.268	-0.066	0.001	0.218	CO
OID00485	IL-17A	Q16552	-0.153	-0.249	-0.056	0.002	0.228	CO
OID00483	IL-17C	Q9P0M4	-0.140	-0.232	-0.049	0.003	0.235	CO
OID00664	SYND1	P18827	-0.138	-0.229	-0.047	0.003	0.235	CO
OID00659	CEACAM1	P13688	-0.148	-0.249	-0.047	0.004	0.237	CO
OID00729	ESM-1	Q9NQ30	-0.149	-0.250	-0.049	0.004	0.237	CO
OID00544	IFN-gamma	P01579	-0.139	-0.239	-0.038	0.007	0.329	CO
OID00680	S100A4	P26447	-0.130	-0.226	-0.035	0.008	0.329	CO
OID00685	SPARC	P09486	-0.144	-0.248	-0.039	0.008	0.329	CO
OID00786	CXCL1	P09341	0.148	0.038	0.259	0.009	0.330	CO
OID05194	IL32	P24001	-0.127	-0.223	-0.032	0.010	0.330	CO
OID00802	IL5	P05113	0.106	0.025	0.188	0.011	0.337	CO
OID00509	FGF-5	P12034	-0.135	-0.240	-0.030	0.013	0.337	CO
OID00742	WIF-1	Q9Y5W5	-0.136	-0.241	-0.031	0.012	0.337	CO
OID05426	RAB6A	P20340	0.115	0.027	0.204	0.011	0.337	CO
OID00708	5'-NT	P21589	-0.131	-0.236	-0.026	0.015	0.385	CO
OID00679	PODXL	O00592	-0.132	-0.239	-0.024	0.017	0.395	CO
OID05491	L1CAM	P32004	-0.111	-0.202	-0.020	0.017	0.395	CO
OID00732	WFDC2	Q14508	-0.096	-0.175	-0.016	0.019	0.419	CO
OID05404	CGB3	P0DN86	-0.091	-0.167	-0.014	0.021	0.437	CO
OID00728	AREG	P15514	-0.125	-0.234	-0.017	0.023	0.466	CO
OID05422	MANSC1	Q9H8J5	-0.113	-0.211	-0.015	0.024	0.466	CO
OID00639	CD93	Q9NPY3	-0.102	-0.194	-0.009	0.031	0.469	CO
OID00650	IGFBP-2	P18065	-0.089	-0.170	-0.007	0.033	0.469	CO
OID00788	IL33	O95760	-0.127	-0.243	-0.010	0.033	0.469	CO
OID00821	CCL17	Q92583	-0.103	-0.199	-0.007	0.035	0.469	CO
OID05175	FCAR	P24071	-0.100	-0.192	-0.008	0.034	0.469	CO
OID05221	GGT5	P36269	-0.126	-0.242	-0.009	0.035	0.469	CO
OID00663	TNFRSF6B	O95407	-0.116	-0.223	-0.008	0.036	0.469	CO
OID00684	SCF	P21583	-0.114	-0.215	-0.013	0.027	0.469	CO
OID00687	TGF-alpha	P01135	-0.098	-0.187	-0.009	0.031	0.469	CO
OID00710	DLL1	O00548	-0.118	-0.223	-0.014	0.027	0.469	CO
OID00724	WISP-1	O95388	-0.131	-0.248	-0.013	0.030	0.469	CO
OID05473	MYO9B	Q13459	0.112	0.009	0.215	0.033	0.469	CO
OID00674	GPC1	P35052	-0.113	-0.220	-0.006	0.039	0.484	CO
OID00746	FR-alpha	P15328	-0.111	-0.215	-0.006	0.039	0.484	CO
OID00505	CCL11	P51671	-0.097	-0.191	-0.004	0.041	0.487	CO
OID00547	LIF	P15018	-0.091	-0.179	-0.004	0.041	0.487	CO
OID00826	LAMP3	Q9UQV4	-0.086	-0.170	-0.002	0.044	0.496	CO
OID00660	MSLN	Q13421	-0.088	-0.175	-0.002	0.046	0.496	CO
OID00661	TNFSF13	O75888	-0.101	-0.200	-0.002	0.046	0.496	CO
OID00671	ITGAV	P06756	-0.090	-0.178	-0.002	0.044	0.496	CO
OID05169	IL15	P40933	-0.100	-0.200	-0.001	0.048	0.502	CO
OID00565	ITGB2	P05107	-0.374	-0.686	-0.062	0.021	0.788	Mixture
OID00571	OPG	O00300	-0.377	-0.702	-0.052	0.025	0.788	Mixture
OID00572	ALCAM	Q13740	-0.412	-0.734	-0.091	0.014	0.788	Mixture
OID00573	TFF3	Q07654	-0.444	-0.795	-0.094	0.015	0.788	Mixture
OID00584	Notch 3	Q9UM47	-0.401	-0.756	-0.046	0.029	0.788	Mixture
OID00626	Gal-4	P56470	-0.372	-0.671	-0.072	0.017	0.788	Mixture
OID00788	IL33	O95760	-0.473	-0.848	-0.098	0.015	0.788	Mixture
OID00828	ICOSLG	O75144	-0.329	-0.595	-0.063	0.017	0.788	Mixture
OID00508	IL-10RA	Q13651	-0.292	-0.536	-0.047	0.021	0.788	Mixture
OID00521	TRANCE	O14788	0.350	0.040	0.660	0.029	0.788	Mixture
OID00533	Flt3L	P49771	-0.416	-0.698	-0.135	0.005	0.788	Mixture
OID05160	LEPR	P48357	-0.360	-0.661	-0.059	0.021	0.788	Mixture
OID00660	MSLN	Q13421	-0.323	-0.603	-0.042	0.027	0.788	Mixture
OID00679	PODXL	O00592	-0.414	-0.756	-0.073	0.019	0.788	Mixture
OID00719	CRNN	Q9UBG3	-0.526	-0.889	-0.163	0.005	0.788	Mixture
OID05452	ICAM 5	Q9UMF0	-0.375	-0.682	-0.068	0.018	0.788	Mixture
OID05487	GALNT7	Q86SF2	-0.342	-0.644	-0.041	0.028	0.788	Mixture
OID05491	L1CAM	P32004	-0.382	-0.672	-0.092	0.011	0.788	Mixture
OID00613	IL-1RT1	P14778	-0.378	-0.723	-0.033	0.034	0.793	Mixture
OID00786	CXCL1	P09341	0.392	0.030	0.753	0.036	0.793	Mixture
OID00806	CX3CL1	P78423	-0.304	-0.579	-0.029	0.033	0.793	Mixture
OID05194	IL32	P24001	-0.331	-0.639	-0.023	0.038	0.793	Mixture
OID00689	CYR61	O00622	-0.377	-0.720	-0.033	0.034	0.793	Mixture
OID00604	IGFBP-1	P08833	-0.317	-0.626	-0.008	0.047	0.818	Mixture
OID00639	CD93	Q9NPY3	-0.322	-0.629	-0.014	0.043	0.818	Mixture
OID00497	TSLP	Q969D9	-0.306	-0.607	-0.005	0.049	0.818	Mixture
OID00541	EN-RAGE	P80511	0.248	0.005	0.492	0.048	0.818	Mixture
OID00547	LIF	P15018	-0.303	-0.594	-0.013	0.043	0.818	Mixture
OID00698	SEZ6L	Q9BYH1	-0.337	-0.668	-0.007	0.048	0.818	Mixture

[truncated: 5 more sheets: Excel Tabl S11, Excel Table S12, Excel Table S13, Excel Table S14, Excel Table S15]
